# Supplementary material for: Resting-state brain functional alterations and their genetic mechanisms in drug-naive first-episode psychosis
Source: Schizophrenia (Heidelb). 2023 Feb 25;9(1):13. doi: 10.1038/s41537-023-00338-z (PMC9968350; doi:10.1038/s41537-023-00338-z)
Supplement: Supplementary file 2 — Supplementary file 1 [file 41537_2023_338_MOESM2_ESM.xls]

## Sheet: Sheet1
The genes associated with brain functional alterations in DFP
Entrez ID	Gene symbol	r value	p value	q value (FDR-BH correction)
56961	SHD	-0.104582	0.00174099	0.00942922
342667	STAC2	-0.129601	0.000101903	0.00129985
6323	SCN1A	-0.0912903	0.00630562	0.0240016
286	ANK1	-0.122065	0.000253886	0.00246653
404037	HAPLN4	-0.106956	0.00136155	0.00796434
116135	LRRC3B	0.0812959	0.0150423	0.0464222
10231	RCAN2	-0.124422	0.000191857	0.00202054
56648	EIF5A2	-0.102641	0.00212069	0.0109711
1809	DPYSL3	0.0818314	0.014388	0.0450529
8482	SEMA7A	-0.0813228	0.0150089	0.0463582
9362	CPNE6	0.101661	0.0023401	0.0116842
3755	KCNG1	0.112542	0.000748949	0.00523397
326624	RAB37	-0.128486	0.000117007	0.00143566
9480	ONECUT2	-0.137488	3.71179e-05	0.000632898
9750	RIPOR2	0.0927858	0.00549662	0.0219163
147381	CBLN2	-0.101252	0.00243763	0.0120274
386618	KCTD4	0.148102	8.72571e-06	0.00023267
93099	DMKN	-0.160723	1.36334e-06	6.50895e-05
3787	KCNS1	-0.088336	0.00822467	0.0294292
5816	PVALB	-0.0938004	0.00500234	0.0204208
113263	GLCCI1	-0.177158	9.72395e-08	1.16062e-05
2558	GABRA5	0.0986966	0.00313583	0.0143561
2173	FABP7	0.092562	0.00561143	0.0222372
5569	PKIA	0.0861713	0.00994608	0.0338261
2254	FGF9	-0.128258	0.000120348	0.00146433
5396	PRRX1	-0.0803214	0.0163004	0.0493005
56256	SERTAD4	-0.0921452	0.00583095	0.0227853
2742	GLRA2	0.128993	0.000109889	0.00138064
128414	NKAIN4	0.106334	0.00145273	0.00838711
6503	SLA	0.146337	1.11799e-05	0.00027883
6335	SCN9A	0.0984097	0.00322465	0.0146424
430	ASCL2	0.112677	0.000738002	0.00517427
83692	CD99L2	-0.0998266	0.00280727	0.0132329
2104	ESRRG	-0.0965174	0.00387008	0.0168409
10983	CCNI	-0.121601	0.000268113	0.00254074
84332	DYDC2	0.150777	5.96016e-06	0.000174727
23531	MMD	0.123763	0.000207595	0.00214131
284348	LYPD5	-0.101075	0.0024811	0.0121939
349136	WDR86	0.0935887	0.00510201	0.0207687
8682	PEA15	0.0846779	0.0113135	0.0376275
9127	P2RX6	-0.166015	5.98968e-07	3.75164e-05
3485	IGFBP2	-0.13714	3.88566e-05	0.000651465
83547	RILP	-0.109437	0.00104757	0.00668125
687	KLF9	-0.122415	0.000243632	0.00239946
79754	ASB13	-0.0953909	0.00430785	0.0182856
6751	SSTR1	0.0855341	0.0105104	0.0353853
8912	CACNA1H	0.168621	3.95628e-07	2.87432e-05
54793	KCTD9	-0.0928351	0.00547163	0.0218386
79698	ZMAT4	-0.186144	2.05917e-08	4.30109e-06
56906	THAP10	-0.0900162	0.00707757	0.0261458
83482	SCRT1	-0.107607	0.00127169	0.00759579
56172	ANKH	-0.136473	4.24008e-05	0.000701502
57125	PLXDC1	-0.144652	1.41279e-05	0.000326857
8174	MADCAM1	-0.140776	2.39649e-05	0.00047673
55022	PID1	0.0971758	0.00363328	0.0160326
284273	ZADH2	-0.170897	2.73987e-07	2.25164e-05
5580	PRKCD	0.108142	0.00120201	0.00731274
9118	INA	-0.0823426	0.0137869	0.043605
574036	SERTAD4-AS1	-0.0954501	0.00428376	0.0182296
79645	EFCAB1	0.0855903	0.0104596	0.0352615
23255	MTCL1	-0.121787	0.000262327	0.00250008
3598	IL13RA2	0.0939618	0.00492753	0.0202307
114880	OSBPL6	-0.123524	0.000213603	0.00219303
395	ARHGAP6	0.104141	0.00182131	0.00972334
80119	PIF1	-0.107703	0.00125889	0.00755784
167681	PRSS35	0.0842024	0.0117826	0.0387827
6096	RORB	-0.120618	0.000300805	0.00276179
3902	LAG3	-0.11349	0.000674937	0.0048791
2035	EPB41	-0.116495	0.000482667	0.00393433
1690	COCH	0.0982787	0.00326595	0.0147897
57718	PPP4R4	0.0832567	0.0127671	0.0413178
5733	PTGER3	0.132331	7.22933e-05	0.00102665
260434	PYDC1	0.100615	0.00259693	0.0125903
2878	GPX3	-0.156495	2.58086e-06	0.000104624
8321	FZD1	0.100865	0.00253323	0.0124136
80820	EEPD1	-0.0858813	0.0101995	0.0344077
9478	CABP1	-0.152226	4.8349e-06	0.000157385
51571	FAM49B	-0.0963983	0.00391435	0.0169599
25907	TMEM158	0.0988824	0.00307953	0.014176
254170	FBXO33	-0.131772	7.75993e-05	0.00108358
9957	HS3ST1	-0.140322	2.54719e-05	0.000491119
5979	RET	-0.113933	0.00064265	0.00472376
57146	TMEM159	0.0834128	0.0125997	0.0409082
80307	FER1L4	-0.0903919	0.00684157	0.0255565
57644	MYH7B	-0.0971196	0.00365296	0.0160917
55806	HR	-0.154733	3.35111e-06	0.000122731
91252	SLC39A13	-0.138832	3.10774e-05	0.000554585
285016	ALKAL2	0.18113	4.94291e-08	7.07966e-06
402381	SOHLH1	-0.14595	1.17991e-05	0.000285744
342184	FMN1	-0.146487	1.09474e-05	0.000275776
129804	FBLN7	-0.151218	5.5932e-06	0.000168908
220202	ATOH7	0.0969775	0.00370317	0.0162855
25788	RAD54B	-0.111389	0.000849191	0.00570643
148252	DIRAS1	-0.121199	0.000281064	0.00262379
10891	PPARGC1A	-0.0998492	0.00280103	0.0132218
54112	GPR88	0.0831875	0.0128418	0.0414794
51312	SLC25A37	-0.130734	8.84365e-05	0.00117908
147372	CCBE1	0.116742	0.00046938	0.00386372
25900	IFFO1	-0.111769	0.000814866	0.00554794
57616	TSHZ3	-0.133823	5.97622e-05	0.000910502
90865	IL33	0.097167	0.00363636	0.0160326
26007	TKFC	0.100259	0.00269011	0.0128802
5937	RBMS1	-0.116057	0.00050706	0.00408009
57687	VAT1L	0.0910137	0.00646643	0.024404
162494	RHBDL3	-0.098114	0.00331859	0.0149336
3358	HTR2C	0.113483	0.000675463	0.0048791
1289	COL5A1	-0.101564	0.00236288	0.0117842
5582	PRKCG	0.16217	1.09155e-06	5.6412e-05
2952	GSTT1	-0.0817332	0.0145061	0.0453362
5912	RAP2B	0.1147	0.000590242	0.00449678
84448	ABLIM2	-0.121816	0.000261448	0.00249646
80765	STARD5	-0.130018	9.67364e-05	0.00124663
55244	SLC47A1	-0.114221	0.000622486	0.00464364
5264	PHYH	-0.103329	0.0019783	0.0103954
57512	GPR158	-0.0968552	0.0037469	0.0164332
4258	MGST2	-0.11309	0.000705322	0.00502956
5801	PTPRR	0.0900235	0.00707292	0.0261458
7026	NR2F2	0.171073	2.66289e-07	2.22485e-05
286336	FAM78A	-0.09848	0.00320268	0.0145558
55521	TRIM36	0.111688	0.000822074	0.005569
51440	HPCAL4	0.101392	0.0024038	0.0119428
51278	IER5	-0.152057	4.95501e-06	0.000159602
122953	JDP2	-0.118523	0.000383221	0.00329517
5122	PCSK1	-0.14018	2.59615e-05	0.000496736
8604	SLC25A12	-0.0807328	0.0157585	0.0482076
27132	CPNE7	0.0959385	0.00408973	0.0175229
9315	NREP	-0.220146	2.83453e-11	4.7365e-08
79815	NIPAL2	-0.114908	0.000576726	0.00442746
28231	SLCO4A1	-0.13116	8.38287e-05	0.00113504
10388	SYCP2	-0.138823	3.11131e-05	0.000554585
26471	NUPR1	0.112419	0.000759092	0.00527236
10739	RFPL2	-0.121976	0.000256559	0.00247809
9840	TESPA1	-0.108215	0.00119279	0.0072916
23780	APOL2	-0.0878346	0.00859783	0.0302463
253314	EIF4E1B	-0.0885604	0.00806247	0.0289314
55959	SULF2	0.0920657	0.00587371	0.0228911
9196	KCNAB3	-0.120836	0.000293253	0.00271232
246213	SLC17A8	0.102818	0.0020833	0.0108058
3782	KCNN3	0.0901352	0.00700201	0.0259815
2908	NR3C1	-0.162419	1.05039e-06	5.6412e-05
1675	CFD	0.123796	0.000206775	0.00213725
5141	PDE4A	-0.126719	0.000145347	0.00168321
114801	TMEM200A	0.167829	4.49091e-07	3.21613e-05
4257	MGST1	0.0945747	0.00465253	0.0194036
3350	HTR1A	0.118344	0.00039117	0.003342
134548	SOWAHA	0.108578	0.00114781	0.00713894
27151	CPAMD8	0.122934	0.000229118	0.00231036
163702	IFNLR1	-0.155267	3.09705e-06	0.000117617
330	BIRC3	0.128617	0.000115133	0.00142158
121793	TEX29	-0.113577	0.000668484	0.00485452
1290	COL5A2	-0.113027	0.000710189	0.00503608
10402	ST3GAL6	-0.0956235	0.00421394	0.0180243
7139	TNNT2	-0.199735	1.6964e-09	5.69562e-07
54496	PRMT7	-0.0966931	0.00380557	0.0166469
81605	URM1	-0.126431	0.00015052	0.0017149
130399	ACVR1C	-0.160956	1.31546e-06	6.34079e-05
8817	FGF18	-0.211154	1.80968e-10	1.81849e-07
343263	MYBPHL	-0.103657	0.0019135	0.0101138
80179	MYO19	-0.117792	0.000416596	0.00349815
93081	TEX30	-0.1691	3.66343e-07	2.79728e-05
433	ASGR2	-0.0829125	0.0131429	0.0420993
367	AR	-0.134019	5.82736e-05	0.000902324
390616	ANKRD34C	-0.109287	0.0010645	0.00676041
9055	PRC1	-0.0875083	0.00884864	0.0309548
375057	STUM	0.114468	0.000605681	0.00457961
55800	SCN3B	0.0981287	0.00331385	0.0149336
27430	MAT2B	-0.115657	0.000530386	0.00421367
63876	PKNOX2	-0.200184	1.55721e-09	5.69562e-07
7378	UPP1	-0.118029	0.000405478	0.00343456
285613	RELL2	-0.0852934	0.0107309	0.0360309
29902	FAM216A	-0.0959828	0.00407253	0.0174642
145748	LYSMD4	-0.162582	1.02428e-06	5.58123e-05
23484	LEPROTL1	-0.0805808	0.0159568	0.0485975
6489	ST8SIA1	-0.10021	0.00270303	0.0129173
55190	NUDT11	0.0804389	0.016144	0.0490484
25791	NGEF	-0.113271	0.000691425	0.0049729
63939	FAM217B	-0.105852	0.00152735	0.0086223
60370	AVPI1	-0.123377	0.000217375	0.00222388
495	ATP4A	-0.211143	1.81377e-10	1.81849e-07
124842	TMEM132E	-0.113588	0.000667679	0.00485452
55013	MCUB	0.116573	0.000478452	0.00391269
817	CAMK2D	0.122381	0.000244611	0.00240059
643037	C11orf97	0.0943182	0.00476586	0.0197448
7222	TRPC3	-0.140362	2.53346e-05	0.000491119
57214	CEMIP	-0.21003	2.26898e-10	1.89574e-07
1113	CHGA	-0.10996	0.000990641	0.0064411
79740	ZBBX	-0.193123	5.84396e-09	1.43266e-06
220	ALDH1A3	-0.137082	3.91515e-05	0.000654222
257194	NEGR1	-0.159081	1.75029e-06	7.97656e-05
255043	TMEM86B	-0.153398	4.07647e-06	0.000138369
7545	ZIC1	-0.131719	7.81233e-05	0.00108644
202333	CMYA5	-0.126993	0.000140552	0.0016424
131566	DCBLD2	-0.143784	1.59219e-05	0.000350305
7791	ZYX	-0.113909	0.000644407	0.00472974
2888	GRB14	0.140224	2.58067e-05	0.000495667
3708	ITPR1	-0.158781	1.83149e-06	8.12503e-05
84063	KIRREL2	0.125142	0.000175951	0.00189686
54756	IL17RD	0.0802173	0.0164402	0.0496389
375449	MAST4	-0.153934	3.76877e-06	0.000130295
57084	SLC17A6	0.114546	0.000600413	0.00455351
58486	ZBED5	-0.118729	0.000374273	0.00322931
22891	ZNF365	-0.0817416	0.0144959	0.0453326
5332	PLCB4	-0.0951805	0.00439442	0.0185275
2322	FLT3	-0.0890507	0.00771784	0.0279549
81786	TRIM7	-0.163472	8.92223e-07	5.02552e-05
158219	TTC39B	-0.121718	0.000264463	0.00251566
54407	SLC38A2	-0.113136	0.000701704	0.0050252
56848	SPHK2	-0.0913022	0.00629876	0.0239979
134121	C5orf49	0.109674	0.00102145	0.00654796
51676	ASB2	-0.244282	1.29896e-13	3.25585e-10
10011	SRA1	-0.124572	0.000188438	0.00199713
148022	TICAM1	-0.146528	1.08856e-05	0.000275604
4599	MX1	-0.106333	0.00145295	0.00838711
3355	HTR1F	-0.108224	0.00119165	0.0072916
26996	GPR160	0.121049	0.000286042	0.0026653
84940	CORO6	-0.121871	0.000259758	0.00249361
163183	SYNE4	-0.097942	0.00337436	0.0151033
1050	CEBPA	0.0997397	0.00283137	0.0133149
55885	LMO3	0.0876112	0.0087689	0.0307187
56937	PMEPA1	-0.104206	0.00180917	0.00966885
5463	POU6F1	-0.156919	2.42294e-06	0.000100382
51168	MYO15A	-0.140822	2.38175e-05	0.000475686
124056	NOXO1	-0.108351	0.00117577	0.00724493
23143	LRCH1	-0.109815	0.00100614	0.00648528
84812	PLCD4	-0.095208	0.004383	0.0185105
23415	KCNH4	-0.17748	9.21024e-08	1.12612e-05
5874	RAB27B	0.105369	0.00160554	0.00886406
10974	ADIRF	0.105598	0.00156805	0.00873479
387640	SKIDA1	-0.106145	0.00148155	0.0084977
64218	SEMA4A	0.0835611	0.0124425	0.0405028
2890	GRIA1	0.0881562	0.00835683	0.0297323
27341	RRP7A	0.0879131	0.00853839	0.0301217
646627	LYPD8	0.098116	0.00331794	0.0149336
10370	CITED2	-0.146081	1.15861e-05	0.000281948
2849	GPR26	-0.166169	5.84522e-07	3.75164e-05
2239	GPC4	0.1264	0.000151095	0.00171529
8553	BHLHE40	-0.122439	0.000242921	0.00239717
1005	CDH7	-0.113111	0.000703674	0.00502956
3653	IPW	-0.0819856	0.0142043	0.0446994
339479	BRINP3	-0.0999235	0.00278061	0.0131502
493	ATP2B4	0.130276	9.36605e-05	0.00122593
339390	CLEC4G	0.161062	1.29436e-06	6.29965e-05
5116	PCNT	-0.161418	1.22561e-06	6.14643e-05
113622	ADPRHL1	-0.132704	6.89501e-05	0.00100055
55006	TRMT61B	-0.0947169	0.00459073	0.0192054
7737	RNF113A	-0.120089	0.000319883	0.00286652
58157	NGB	-0.264109	9.99201e-16	5.00899e-12
91683	SYT12	-0.154622	3.40637e-06	0.00012374
49854	ZBTB21	-0.182156	4.14041e-08	6.14117e-06
158798	AKAP14	0.136349	4.30981e-05	0.00070831
55342	STRBP	-0.107025	0.00135174	0.00792545
285368	PRRT3	-0.0998932	0.00278893	0.0131771
223117	SEMA3D	0.145143	1.31996e-05	0.000311602
8581	LY6D	-0.0922779	0.00576024	0.0226395
9615	GDA	0.0914436	0.00621804	0.0238493
26523	AGO1	-0.0898324	0.00719566	0.0264845
6775	STAT4	-0.11834	0.000391333	0.003342
92196	DAPL1	0.0881833	0.00833677	0.029682
64792	IFT22	0.0980356	0.00334391	0.0150072
4602	MYB	0.0872494	0.00905231	0.0314696
11281	POU6F2	-0.0809737	0.0154485	0.0474821
3382	ICA1	-0.14868	8.03966e-06	0.000221444
116372	LYPD1	0.092011	0.00590327	0.0229307
1136	CHRNA3	0.128788	0.000112719	0.00140563
25924	MYRIP	0.0913882	0.00624956	0.0238994
26232	FBXO2	0.167565	4.68415e-07	3.2438e-05
26230	TIAM2	-0.112068	0.00078878	0.00543153
10645	CAMKK2	-0.151262	5.55791e-06	0.000168908
1893	ECM1	-0.090341	0.0068731	0.0256361
284485	RIIAD1	0.11321	0.000696015	0.00499159
56953	NT5M	-0.137813	3.5565e-05	0.000615406
5330	PLCB2	0.120314	0.000311636	0.00281991
51538	ZCCHC17	0.114926	0.000575559	0.00442527
6732	SRPK1	-0.0860028	0.0100926	0.0342084
5292	PIM1	-0.104662	0.00172675	0.00936815
57630	SH3RF1	0.129285	0.000105978	0.00134159
26002	MOXD1	0.170772	2.79607e-07	2.26076e-05
1176	AP3S1	0.0901633	0.00698428	0.0259542
4636	MYL5	0.0902379	0.00693746	0.0258185
132112	RTP1	-0.0920072	0.00590534	0.0229307
338645	LUZP2	0.114148	0.000627543	0.00466055
92597	MOB1B	0.115485	0.000540695	0.00425511
5650	KLK7	0.183226	3.43807e-08	5.94313e-06
29906	ST8SIA5	-0.110661	0.000918703	0.00605981
9975	NR1D2	-0.0945822	0.00464925	0.0194036
22801	ITGA11	-0.125575	0.000167007	0.00182002
7125	TNNC2	-0.168974	3.73864e-07	2.79728e-05
115207	KCTD12	0.137162	3.87429e-05	0.000651465
23551	RASD2	-0.162229	1.08174e-06	5.6412e-05
64850	ETNPPL	0.114505	0.000603176	0.00456755
123036	TC2N	-0.0896867	0.00729052	0.0267835
51161	C3orf18	-0.0831433	0.0128899	0.041581
157848	NKX6-3	-0.15248	4.65949e-06	0.000152926
1910	EDNRB	0.0864606	0.00969884	0.0332333
5734	PTGER4	0.125769	0.000163127	0.0017894
1159	CKMT1B	-0.105342	0.00161005	0.00887601
129642	MBOAT2	0.100194	0.0027075	0.0129264
83988	NCALD	-0.0994741	0.00290625	0.0135778
79990	PLEKHH3	-0.153764	3.86402e-06	0.000132674
285905	INTS4P1	-0.133537	6.1992e-05	0.000936042
114876	OSBPL1A	-0.108981	0.0010998	0.00690919
2200	FBN1	-0.145326	1.28692e-05	0.000307206
114907	FBXO32	-0.103863	0.00187361	0.00996014
51174	TUBD1	-0.0996262	0.00286316	0.0134514
56936	CCDC177	-0.174619	1.48686e-07	1.58588e-05
5865	RAB3B	0.106777	0.00138724	0.00808631
55509	BATF3	0.0812712	0.0150731	0.0464586
6833	ABCC8	-0.173976	1.65401e-07	1.65831e-05
7409	VAV1	0.101541	0.00236833	0.0117899
25989	ULK3	-0.123231	0.000221163	0.00225343
8814	CDKL1	-0.161089	1.28898e-06	6.29965e-05
26031	OSBPL3	-0.105565	0.00157345	0.00874095
341359	SYT10	-0.14618	1.14272e-05	0.000280808
60625	DHX35	-0.0961955	0.00399085	0.0171726
9665	MARF1	-0.161674	1.17831e-06	6.02742e-05
10884	MRPS30	-0.0880365	0.00844582	0.0299851
6676	SPAG4	-0.104476	0.00175991	0.00949667
11010	GLIPR1	-0.099112	0.0030112	0.0139126
57541	ZNF398	-0.124428	0.000191728	0.00202054
7347	UCHL3	0.0823327	0.0137983	0.0436136
5814	PURB	-0.198009	2.35256e-09	6.93728e-07
83857	TMTC1	0.202784	9.45181e-10	3.9485e-07
339524	LINC01140	0.0844367	0.0115493	0.0381934
9828	ARHGEF17	-0.112954	0.00071589	0.00506887
1620	BRINP1	-0.0872739	0.00903292	0.0314458
56884	FSTL5	0.0923277	0.0057339	0.022562
3705	ITPK1	-0.145121	1.32398e-05	0.000311602
2681	GGTA1P	0.108918	0.00110714	0.00694629
8727	CTNNAL1	-0.149902	6.75588e-06	0.000195764
54806	AHI1	-0.144	1.54553e-05	0.000347431
84814	PLPP7	-0.131231	8.30792e-05	0.00113504
390010	NKX1-2	-0.0941864	0.00482508	0.0199737
4685	NCAM2	0.10905	0.0010917	0.00687527
6095	RORA	-0.115119	0.000563286	0.00437791
23359	FAM189A1	-0.139149	2.97926e-05	0.000541124
2161	F12	0.0992758	0.00296328	0.0137801
285126	DNAJC5G	-0.096181	0.00399638	0.0171817
5325	PLAGL1	-0.114003	0.000637714	0.00470126
117154	DACH2	0.134394	5.55296e-05	0.000878139
57732	ZFYVE28	-0.131353	8.18126e-05	0.00112363
389941	C1QL3	0.116896	0.000461263	0.00381569
7477	WNT7B	0.101782	0.00231195	0.0115898
357	SHROOM2	-0.100728	0.00256796	0.0124997
57484	RNF150	0.122829	0.000231971	0.00232235
27086	FOXP1	-0.165677	6.31731e-07	3.86204e-05
8324	FZD7	-0.0831913	0.0128378	0.0414794
5502	PPP1R1A	0.165327	6.67534e-07	4.03174e-05
9215	LARGE1	0.122251	0.000248379	0.00241795
80031	SEMA6D	-0.120064	0.00032079	0.00286652
127845	GOLT1A	0.0935467	0.00512205	0.0208075
63982	ANO3	0.0998216	0.00280865	0.0132329
23432	GPR161	-0.0882599	0.00828034	0.0295651
6197	RPS6KA3	-0.122919	0.000229515	0.00231036
84684	INSM2	-0.120459	0.000306417	0.00279186
5961	PRPH2	0.130547	9.05405e-05	0.00119798
84811	BUD13	-0.117215	0.000444873	0.00370457
396	ARHGDIA	0.0862547	0.00987426	0.0337191
8975	USP13	-0.0923968	0.00569753	0.0224542
22874	PLEKHA6	-0.137936	3.49895e-05	0.000609036
4609	MYC	-0.113685	0.000660571	0.00482717
23285	KIAA1107	-0.0873238	0.00899335	0.0313735
154790	CLEC2L	-0.0843949	0.0115907	0.0383019
23596	OPN3	-0.107074	0.00134488	0.00790371
7051	TGM1	-0.128654	0.000114596	0.00141845
163486	DENND1B	-0.108721	0.00113054	0.00705776
112464	CAVIN3	0.0912349	0.00633752	0.0240864
11278	KLF12	-0.127085	0.000138993	0.00162797
284339	TMEM145	-0.117411	0.000435073	0.00363504
79148	MMP28	0.112749	0.00073216	0.00515494
440823	MIAT	-0.145587	1.24116e-05	0.000298988
554236	DPY19L2P1	-0.115505	0.000539494	0.00425511
8557	TCAP	-0.134304	5.61775e-05	0.00088559
203111	ERICH5	-0.0984901	0.00319953	0.0145547
2172	FABP6	0.0801523	0.016528	0.0498524
2675	GFRA2	-0.0880556	0.00843152	0.0299555
23089	PEG10	0.147835	9.05986e-06	0.000239037
256130	TMEM196	-0.133965	5.86789e-05	0.000902324
144165	PRICKLE1	-0.0985573	0.00317867	0.0145051
762	CA4	-0.126565	0.000148093	0.00170225
2016	EMX1	-0.12755	0.000131295	0.00155952
64771	C6orf106	-0.0822607	0.0138817	0.0438217
80036	TRPM3	-0.129769	9.97902e-05	0.00127941
1381	CRABP1	-0.118242	0.00039573	0.0033738
5467	PPARD	-0.118027	0.000405597	0.00343456
23516	SLC39A14	-0.083299	0.0127215	0.0412501
10602	CDC42EP3	-0.140472	2.49651e-05	0.000486965
8646	CHRD	-0.143378	1.68331e-05	0.0003653
4885	NPTX2	0.107821	0.00124336	0.00751475
60492	CCDC90B	0.11694	0.000458973	0.00380302
84250	SLF1	-0.171432	2.51145e-07	2.13389e-05
3985	LIMK2	0.106155	0.00148005	0.0084977
3175	ONECUT1	0.16867	3.92547e-07	2.87432e-05
51172	NAGPA	-0.146138	1.14943e-05	0.000281078
80818	ZNF436	0.0935381	0.00512613	0.0208075
7473	WNT3	-0.157569	2.19801e-06	9.49883e-05
6905	TBCE	-0.109862	0.00100108	0.00647539
7692	ZNF133	-0.182121	4.16516e-08	6.14117e-06
79944	L2HGDH	-0.126439	0.000150374	0.0017149
83442	SH3BGRL3	0.139744	2.7521e-05	0.000516715
4157	MC1R	-0.0869669	0.00927935	0.0320368
125488	TTC39C	-0.145238	1.30274e-05	0.000309508
10309	CCNO	-0.12951	0.000103057	0.00130791
85236	HIST1H2BK	0.116519	0.000481357	0.00393004
3957	LGALS2	0.192979	6.00158e-09	1.43266e-06
9168	TMSB10	0.110287	0.000956455	0.00625208
29803	REPIN1	-0.115384	0.00054683	0.00429664
10605	PAIP1	-0.108331	0.00117823	0.00724601
26577	PCOLCE2	0.101343	0.00241573	0.0119664
4147	MATN2	0.123086	0.000225005	0.00228071
4843	NOS2	-0.110221	0.000963217	0.00628725
644139	PIRT	0.099153	0.00299913	0.0138696
7038	TG	0.109812	0.00100649	0.00648528
54812	AFTPH	-0.0827108	0.0133678	0.0426023
4072	EPCAM	0.199074	1.92345e-09	6.02641e-07
154215	NKAIN2	0.116037	0.0005082	0.0040827
7352	UCP3	-0.174461	1.52628e-07	1.59302e-05
27253	PCDH17	0.125965	0.000159289	0.0017626
8437	RASAL1	0.0866992	0.00949907	0.0326776
54212	SNTG1	-0.127722	0.000128547	0.00154164
5915	RARB	-0.130423	9.19536e-05	0.00121127
90161	HS6ST2	0.0969247	0.00372199	0.0163383
6091	ROBO1	0.119976	0.000324109	0.0028859
55809	TRERF1	-0.11899	0.000363199	0.00315549
148979	GLIS1	-0.139405	2.87966e-05	0.000532684
10194	TSHZ1	-0.143779	1.59325e-05	0.000350305
23245	ASTN2	-0.0913822	0.00625299	0.0238994
168391	GALNTL5	0.0827813	0.0132887	0.0424727
84864	RIOX2	0.0914124	0.00623578	0.0238808
23274	CLEC16A	-0.133029	6.61496e-05	0.000972458
79712	GTDC1	-0.0872875	0.00902214	0.0314302
9592	IER2	-0.155	3.2218e-06	0.000119712
7089	TLE2	-0.133176	6.49239e-05	0.00096007
51155	JPT1	0.106583	0.00141555	0.00821313
55182	RNF220	-0.099324	0.00294933	0.0137407
1009	CDH11	0.126269	0.00015352	0.00172169
1602	DACH1	-0.137411	3.74988e-05	0.000637226
8497	PPFIA4	-0.103851	0.00187602	0.0099624
8884	SLC5A6	-0.0931071	0.00533553	0.0214491
64101	LRRC4	-0.142746	1.83501e-05	0.000390674
81576	CCDC130	-0.0872071	0.00908602	0.031554
55876	GSDMB	-0.137805	3.5601e-05	0.000615406
341	APOC1	0.0985334	0.00318609	0.0145161
85015	USP45	-0.0992913	0.00295881	0.013772
151056	PLB1	0.0886618	0.00799006	0.0287118
9064	MAP3K6	-0.152866	4.40503e-06	0.000147216
51668	HSPB11	0.10919	0.00107558	0.00679517
84759	PCGF1	-0.0879483	0.00851187	0.0300641
7769	ZNF226	0.148733	7.97927e-06	0.000220995
5016	OVGP1	-0.151999	4.9965e-06	0.000159602
9175	MAP3K13	-0.111765	0.000815256	0.00554794
54873	PALMD	0.155479	3.00125e-06	0.00011485
23236	PLCB1	-0.0955742	0.00423367	0.0180624
54910	SEMA4C	-0.105596	0.00156838	0.00873479
54878	DPP8	-0.0866932	0.00950408	0.0326776
219539	YPEL4	-0.13576	4.65327e-05	0.000757365
56954	NIT2	0.144608	1.4214e-05	0.000326857
55008	HERC6	-0.0979064	0.003386	0.015126
58495	OVOL2	-0.149861	6.79609e-06	0.000195798
624	BDKRB2	0.146256	1.13063e-05	0.000279626
79078	C1orf50	0.0940996	0.00486446	0.0200869
5550	PREP	-0.119314	0.000349889	0.00307179
55365	TMEM176A	0.0967362	0.00378988	0.0165927
4050	LTB	-0.114382	0.000611512	0.00460979
123041	SLC24A4	-0.209076	2.74569e-10	1.96631e-07
9254	CACNA2D2	-0.121857	0.000260175	0.00249361
389	RHOC	0.0873506	0.00897226	0.0313293
406	ARNTL	-0.139213	2.9542e-05	0.000540489
4837	NNMT	-0.10288	0.00207014	0.0107651
10090	UST	-0.115916	0.000515177	0.00411239
4703	NEB	-0.0929995	0.00538902	0.0216121
9655	SOCS5	-0.12637	0.000151659	0.00171529
23671	TMEFF2	0.112009	0.000793823	0.00544382
23768	FLRT2	-0.17434	1.55711e-07	1.59302e-05
9317	PTER	0.104426	0.00176898	0.00952516
5310	PKD1	-0.120677	0.000298734	0.00275286
6623	SNCG	0.16737	4.83152e-07	3.2438e-05
6251	RSU1	0.14034	2.54084e-05	0.000491119
22865	SLITRK3	-0.125578	0.000166947	0.00182002
127933	UHMK1	0.151644	5.25972e-06	0.00016377
30846	EHD2	-0.16015	1.48782e-06	6.97052e-05
63933	MCUR1	0.0980372	0.00334338	0.0150072
200132	TCTEX1D1	-0.0887303	0.00794147	0.0285996
124923	SGK494	-0.125083	0.000177213	0.00190637
7941	PLA2G7	0.156648	2.52271e-06	0.000103658
26061	HACL1	-0.111597	0.000830291	0.00561707
3097	HIVEP2	-0.111566	0.000833087	0.00562582
10560	SLC19A2	-0.11937	0.000347638	0.00305739
5452	POU2F2	-0.166087	5.92196e-07	3.75164e-05
29109	FHOD1	0.149488	7.16729e-06	0.000202992
57519	STARD9	-0.0912078	0.0063532	0.0241277
4826	NNAT	0.0859949	0.0100996	0.0342089
6586	SLIT3	0.086508	0.00965884	0.0331189
8323	FZD6	-0.121842	0.000260653	0.00249361
79016	DDA1	0.109513	0.00103918	0.00663617
81	ACTN4	-0.107163	0.00133238	0.0078579
2281	FKBP1B	0.184965	2.53533e-08	5.03849e-06
57232	ZNF630	-0.0969649	0.00370766	0.0162896
54331	GNG2	0.130414	9.20593e-05	0.00121127
260425	MAGI3	-0.107036	0.00135018	0.00792545
9515	STXBP5L	-0.122866	0.00023095	0.00232015
57559	STAMBPL1	-0.100773	0.00255662	0.0124794
200879	LIPH	0.124676	0.000186104	0.00198498
27255	CNTN6	0.122377	0.000244704	0.00240059
5988	RFPL1	-0.104399	0.00177387	0.00954123
84303	CHCHD6	0.0935504	0.00512028	0.0208075
112495	GTF3C6	0.0816343	0.0146259	0.045498
57451	TENM2	-0.130096	9.57924e-05	0.00124085
79031	PDCL3	-0.110286	0.000956582	0.00625208
27010	TPK1	-0.184212	2.89372e-08	5.18079e-06
23281	MTUS2	-0.0908955	0.00653633	0.0245627
114879	OSBPL5	-0.184235	2.8823e-08	5.18079e-06
57705	WDFY4	0.0944467	0.00470879	0.0195569
145447	ABHD12B	-0.098248	0.00327573	0.0148206
56971	CEACAM19	-0.195205	3.97752e-09	1.04944e-06
116535	MRGPRF	-0.108269	0.00118596	0.007268
144402	CPNE8	-0.0932727	0.00525419	0.0212081
4013	VWA5A	0.114802	0.000583583	0.00445282
23263	MCF2L	-0.126697	0.000145739	0.00168338
100129460	DPY19L1P1	-0.20777	3.5603e-10	2.00063e-07
8718	TNFRSF25	-0.207339	3.87757e-10	2.00063e-07
2764	GMFB	0.126385	0.000151372	0.00171529
23237	ARC	-0.115573	0.000535399	0.00424677
124045	SPATA33	0.0824533	0.0136597	0.0433392
5655	KLK10	0.104895	0.00168589	0.00920626
6664	SOX11	0.0966613	0.00381716	0.016683
84159	ARID5B	-0.104577	0.00174176	0.00942922
128434	VSTM2L	0.084019	0.0119681	0.0392387
3881	KRT31	-0.114135	0.00062848	0.00466061
7025	NR2F1	-0.0823747	0.0137498	0.0435426
79663	HSPBAP1	-0.0949376	0.00449631	0.0188619
127396	ZNF684	-0.106742	0.00139232	0.00810648
26040	SETBP1	-0.199711	1.70426e-09	5.69562e-07
122402	TDRD9	0.113503	0.000673909	0.0048791
389792	IER5L	-0.122824	0.000232126	0.00232235
23072	HECW1	-0.0919243	0.0059504	0.0230877
4121	MAN1A1	0.0947105	0.00459351	0.0192054
25834	MGAT4C	-0.122939	0.000228983	0.00231036
221303	FAM162B	-0.164162	8.01224e-07	4.72534e-05
4058	LTK	-0.0954714	0.00427513	0.0182084
728464	METTL24	-0.14963	7.02416e-06	0.000200069
84851	TRIM52	-0.130098	9.57793e-05	0.00124085
84059	ADGRV1	0.080212	0.0164473	0.0496389
55930	MYO5C	-0.107945	0.0012272	0.00743387
441168	CALHM6	0.0949262	0.00450112	0.0188663
64132	XYLT2	-0.111321	0.000855477	0.0057333
161357	MDGA2	-0.13733	3.78984e-05	0.00064184
25787	DGCR9	-0.161062	1.2943e-06	6.29965e-05
79064	TMEM223	-0.111546	0.0008349	0.00562582
10369	CACNG2	-0.108199	0.00119472	0.0072916
29997	NOP53	-0.114092	0.000631458	0.00467577
27163	NAAA	-0.126752	0.000144763	0.00168321
7718	ZNF165	-0.10984	0.00100339	0.00648196
9937	DCLRE1A	-0.14261	1.86939e-05	0.00039375
2820	GPD2	0.113343	0.000685957	0.00494777
1807	DPYS	-0.12593	0.00015998	0.0017626
54221	SNTG2	0.0816517	0.0146047	0.045498
9891	NUAK1	-0.0949502	0.00449098	0.0188554
83999	KREMEN1	-0.117454	0.000432948	0.00362332
50853	VILL	-0.0991604	0.00299697	0.0138696
22895	RPH3A	-0.0852113	0.0108071	0.036238
5606	MAP2K3	-0.112888	0.000721093	0.00509133
4900	NRGN	-0.119214	0.000353939	0.00309111
146050	ZSCAN29	-0.0854339	0.0106017	0.0356448
222484	LNX2	-0.196431	3.16434e-09	8.81268e-07
2710	GK	-0.128004	0.000124175	0.0015036
197335	WDR90	-0.172672	2.05056e-07	1.9036e-05
3338	DNAJC4	-0.0828762	0.0131831	0.0422012
10954	PDIA5	-0.137667	3.62535e-05	0.000624531
10795	ZNF268	-0.123129	0.000223856	0.00227625
5594	MAPK1	0.120989	0.000288037	0.00267891
51149	MRNIP	-0.155946	2.80044e-06	0.000107989
7704	ZBTB16	-0.163365	9.07189e-07	5.05304e-05
728448	PPIEL	-0.142746	1.83518e-05	0.000390674
8573	CASK	0.0818346	0.0143842	0.0450529
401145	CCSER1	-0.109267	0.00106672	0.00676041
653247	PRB2	-0.121262	0.000278999	0.00260937
7746	ZSCAN9	-0.148349	8.42607e-06	0.000228324
9759	HDAC4	-0.0953499	0.0043246	0.0183411
9811	CTIF	-0.126593	0.000147593	0.00170088
57646	USP28	-0.11176	0.000815646	0.00554794
3760	KCNJ3	-0.124605	0.000187709	0.00199713
84870	RSPO3	0.106327	0.0014539	0.00838711
9572	NR1D1	-0.126072	0.000157241	0.00174767
149297	FAM78B	-0.115923	0.000514776	0.00411239
3275	PRMT2	0.107001	0.0013551	0.00793591
3624	INHBA	-0.14383	1.58214e-05	0.000350305
151835	CPNE9	-0.0965444	0.0038601	0.0168267
9218	VAPA	-0.0918001	0.00601853	0.0232933
5954	RCN1	0.0865604	0.00961486	0.0330132
2556	GABRA3	0.0964616	0.00389077	0.0168869
54206	ERRFI1	-0.0965215	0.00386855	0.0168409
54961	SSH3	-0.136324	4.32362e-05	0.00070831
10123	ARL4C	-0.154232	3.60747e-06	0.000127354
785	CACNB4	-0.0803515	0.0162602	0.0492579
59342	SCPEP1	0.0829911	0.0130562	0.0419288
1294	COL7A1	-0.108346	0.00117642	0.00724493
727800	RNF208	-0.0819254	0.0142758	0.0448533
91392	ZNF502	-0.0876944	0.00870478	0.0305582
58500	ZNF250	-0.126355	0.000151922	0.00171529
79960	JADE1	-0.0903088	0.00689313	0.0256916
9681	DEPDC5	-0.0893279	0.00752892	0.0274291
5720	PSME1	0.100849	0.0025373	0.0124214
10867	TSPAN9	-0.109623	0.00102699	0.0065751
90102	PHLDB2	-0.178808	7.35456e-08	9.45343e-06
196403	DTX3	-0.191227	8.26721e-09	1.8838e-06
113829	SLC35A4	-0.11107	0.000879087	0.00584465
57210	SLC45A4	-0.126287	0.000153183	0.00172169
51559	NT5DC3	0.085928	0.0101583	0.0343341
5119	CHMP1A	0.0938748	0.00496772	0.0203457
6710	SPTB	-0.131669	7.86162e-05	0.00108644
79750	ZNF385D	-0.141455	2.18677e-05	0.00044744
2051	EPHB6	-0.133395	6.31324e-05	0.000944725
9920	KBTBD11	-0.127763	0.000127907	0.00153847
90529	STPG1	-0.116656	0.000473959	0.00388228
168090	C6orf118	0.1031	0.0020247	0.0106059
10615	SPAG5	-0.153383	4.08509e-06	0.000138369
286826	LIN9	-0.11642	0.000486791	0.0039615
55054	ATG16L1	-0.104803	0.00170184	0.0092732
8574	AKR7A2	0.0922162	0.00579302	0.022712
338811	FAM19A2	-0.0992511	0.00297046	0.013787
4986	OPRK1	0.163674	8.64523e-07	4.92484e-05
91156	IGFN1	0.11014	0.000971631	0.00633392
1047	CLGN	-0.102812	0.00208442	0.0108058
55920	RCC2	-0.131108	8.43853e-05	0.00113504
10536	P3H3	-0.133459	6.26157e-05	0.000939799
79874	RABEP2	-0.0872571	0.00904618	0.0314696
84148	KAT8	-0.119826	0.000329777	0.00292597
23314	SATB2	-0.110431	0.00094181	0.0061878
54536	EXOC6	0.0951954	0.00438821	0.0185169
23506	BICRAL	-0.186541	1.9193e-08	4.18324e-06
51720	UIMC1	-0.115543	0.000537215	0.00425443
222962	SLC29A4	-0.0855697	0.0104781	0.0353004
79918	SETD6	-0.132687	6.9097e-05	0.00100055
9949	AMMECR1	-0.140073	2.63352e-05	0.000500024
8997	KALRN	-0.0945158	0.00467832	0.0194949
3483	IGFALS	-0.151393	5.45368e-06	0.000167726
167410	LIX1	0.0964925	0.00387931	0.0168664
134265	AFAP1L1	-0.12233	0.000246087	0.00240944
140733	MACROD2	0.096377	0.00392232	0.0169751
7673	ZNF222	-0.10087	0.0025322	0.0124136
252995	FNDC5	-0.120806	0.000294269	0.00271671
22954	TRIM32	-0.0869119	0.00932411	0.0321691
114132	SIGLEC11	0.0806963	0.0158058	0.0482844
26059	ERC2	0.0916499	0.00610186	0.0235125
1958	EGR1	-0.140931	2.34675e-05	0.000470571
349152	DPY19L2P2	-0.0889998	0.007753	0.0280215
57626	KLHL1	0.0874208	0.008917	0.0311722
131076	CCDC58	-0.0894225	0.0074654	0.027277
203228	C9orf72	-0.105203	0.00163323	0.00896757
5208	PFKFB2	-0.120374	0.000309451	0.00280521
55343	SLC35C1	-0.120072	0.000320511	0.00286652
414152	C10orf105	0.124269	0.000195415	0.00204996
55502	HES6	-0.0863971	0.00975264	0.033372
54487	DGCR8	-0.154383	3.52817e-06	0.000125438
2650	GCNT1	0.101282	0.00243039	0.0120035
90850	ZNF598	-0.105335	0.00161124	0.00887601
23609	MKRN2	-0.10122	0.00244548	0.0120543
79041	TMEM38A	-0.108451	0.00116334	0.00720031
28960	DCPS	-0.109758	0.00101224	0.00649726
92370	PXYLP1	-0.136715	4.10794e-05	0.000684157
10562	OLFM4	-0.167342	4.85307e-07	3.2438e-05
7181	NR2C1	-0.130908	8.65261e-05	0.00115668
146433	IL34	0.109184	0.00107627	0.00679517
6934	TCF7L2	-0.138803	3.11975e-05	0.000554585
9348	NDST3	-0.124116	0.00019903	0.0020743
6281	S100A10	0.146938	1.02775e-05	0.000261836
4968	OGG1	0.0809237	0.0155123	0.0476137
81539	SLC38A1	-0.0840061	0.0119812	0.0392561
9372	ZFYVE9	-0.101858	0.00229452	0.0115398
10038	PARP2	-0.112715	0.000734904	0.005167
23216	TBC1D1	-0.130063	9.61892e-05	0.00124277
65263	PYCR3	0.081897	0.0143096	0.0449181
7434	VIPR2	-0.104837	0.00169591	0.00925093
1027	CDKN1B	-0.0867439	0.00946205	0.0326002
84626	KRBA1	-0.104233	0.00180423	0.00966302
80115	BAIAP2L2	-0.107645	0.0012667	0.00758656
8913	CACNA1G	-0.167607	4.65257e-07	3.2438e-05
1523	CUX1	-0.147855	9.03498e-06	0.000239037
445	ASS1	0.0848372	0.0111601	0.0372227
339448	C1orf174	-0.0955238	0.00425396	0.0181336
64411	ARAP3	-0.166171	5.84393e-07	3.75164e-05
57194	ATP10A	-0.0914351	0.00622288	0.0238496
5493	PPL	-0.111247	0.000862397	0.00575658
23221	RHOBTB2	-0.141745	2.10243e-05	0.000433723
59307	SIGIRR	0.102223	0.00221195	0.0112346
84898	PLXDC2	0.127143	0.000138002	0.00162015
8857	FCGBP	0.0934844	0.00515179	0.0208948
6949	TCOF1	-0.103251	0.00199398	0.0104559
54414	SIAE	-0.157226	2.31419e-06	9.74876e-05
81544	GDPD5	-0.0940601	0.00488243	0.020128
11167	FSTL1	-0.0983253	0.00325121	0.0147363
204962	SLC44A5	-0.106038	0.00149823	0.00856084
7114	TMSB4X	0.0837778	0.012216	0.039869
602	BCL3	-0.109191	0.0010754	0.00679517
8635	RNASET2	0.0962087	0.00398582	0.0171658
8440	NCK2	-0.133142	6.52017e-05	0.000961342
64838	FNDC4	-0.102576	0.00213475	0.0110098
11346	SYNPO	0.105684	0.00155415	0.00870496
118429	ANTXR2	-0.157309	2.28546e-06	9.70931e-05
253152	EPHX4	-0.084591	0.011398	0.0378147
6612	SUMO3	0.0921846	0.0058099	0.0227539
90634	N4BP2L1	-0.107501	0.00128601	0.00764742
201627	DENND6A	-0.0809179	0.0155198	0.0476137
9531	BAG3	0.128458	0.000117414	0.00143566
5187	PER1	-0.158475	1.91798e-06	8.43405e-05
56652	TWNK	-0.105884	0.00152236	0.0086223
1122	CHML	-0.132347	7.21469e-05	0.00102665
23199	GSE1	-0.0817158	0.0145271	0.0453453
27075	TSPAN13	-0.0862247	0.00990003	0.033759
55654	TMEM127	-0.10253	0.00214467	0.0110382
56776	FMN2	-0.172547	2.09299e-07	1.90767e-05
54851	ANKRD49	-0.0895464	0.0073829	0.0270742
53942	CNTN5	-0.105726	0.00154745	0.00870309
883	KYAT1	-0.11919	0.000354931	0.00309439
1291	COL6A1	-0.151709	5.21089e-06	0.000163264
5891	MOK	-0.152469	4.66739e-06	0.000152926
146664	MGAT5B	-0.15174	5.18745e-06	0.000163264
26073	POLDIP2	-0.0838297	0.0121623	0.0397195
9231	DLG5	-0.148368	8.40358e-06	0.000228324
23414	ZFPM2	-0.184793	2.61322e-08	5.03849e-06
7342	UBP1	-0.0883273	0.00823102	0.0294309
432	ASGR1	-0.204054	7.38873e-10	3.36725e-07
57713	SFMBT2	0.0872031	0.00908917	0.031554
118813	ZFYVE27	-0.124768	0.000184057	0.00197576
23492	CBX7	-0.144207	1.50209e-05	0.000340724
54857	GDPD2	0.102024	0.0022566	0.0114266
133522	PPARGC1B	-0.13505	5.10204e-05	0.000814539
26507	CNNM1	-0.112416	0.000759354	0.00527236
3290	HSD11B1	0.0873478	0.00897445	0.0313293
10057	ABCC5	-0.134011	5.83332e-05	0.000902324
401494	HACD4	0.125435	0.000169851	0.001847
10100	TSPAN2	0.0873117	0.00900292	0.031385
132671	SPATA18	0.14724	9.85226e-06	0.000255903
55577	NAGK	0.0848936	0.0111062	0.0371125
57159	TRIM54	-0.111722	0.000819012	0.00555576
149076	ZNF362	-0.116134	0.0005027	0.0040515
94233	OPN4	0.102578	0.00213441	0.0110098
403341	ZBTB34	-0.112195	0.000777942	0.00537907
55802	DCP1A	-0.119738	0.000333148	0.00295065
79661	NEIL1	-0.172264	2.19234e-07	1.93276e-05
389075	RESP18	0.157129	2.34784e-06	9.80811e-05
84440	RAB11FIP4	-0.0804977	0.0160662	0.0488712
55656	INTS8	-0.102393	0.00217437	0.0111225
2982	GUCY1A1	0.100341	0.00266832	0.0128125
3909	LAMA3	-0.0999431	0.00277525	0.0131497
10174	SORBS3	-0.0887207	0.00794832	0.0286037
50488	MINK1	0.0924262	0.00568214	0.0224344
9020	MAP3K14	-0.182733	3.7459e-08	6.06835e-06
126823	KLHDC9	-0.108451	0.00116343	0.00720031
196051	PLPP4	0.111732	0.000818161	0.00555576
4852	NPY	0.107217	0.00132485	0.00783192
79178	THTPA	0.0894656	0.00743658	0.0272313
26146	TRAF3IP1	-0.143482	1.65936e-05	0.000361668
27115	PDE7B	-0.134875	5.21868e-05	0.000830515
64901	RANBP17	-0.133859	5.94876e-05	0.000909181
57333	RCN3	-0.100635	0.00259181	0.0125777
57568	SIPA1L2	-0.207194	3.99088e-10	2.00063e-07
166614	DCLK2	0.0989252	0.00306668	0.0141298
65249	ZSWIM4	-0.105478	0.00158767	0.00879067
11066	SNRNP35	-0.13332	6.37388e-05	0.000948138
80305	TRABD	-0.115148	0.000561508	0.00437087
27254	CSDC2	-0.0922195	0.00579124	0.022712
3049	HBQ1	0.127591	0.000130635	0.00155552
57827	C6orf47	-0.141021	2.31861e-05	0.000467613
84449	ZNF333	-0.0910555	0.0064419	0.0243723
261729	STEAP2	-0.0930387	0.00536946	0.0215509
203068	TUBB	0.11034	0.000950982	0.00623173
93663	ARHGAP18	0.162338	1.06366e-06	5.6412e-05
2354	FOSB	-0.144619	1.41909e-05	0.000326857
117145	THEM4	-0.0998021	0.00281405	0.0132459
441666	LOC441666	0.10898	0.00109985	0.00690919
23294	ANKS1A	-0.130276	9.36624e-05	0.00122593
26122	EPC2	-0.104771	0.00170746	0.0092937
6578	SLCO2A1	-0.112048	0.0007905	0.00543591
57619	SHROOM3	-0.151033	5.7445e-06	0.000172109
51693	TRAPPC2L	0.111134	0.000872965	0.00581165
8028	MLLT10	-0.111264	0.000860782	0.00575347
56122	PCDHB14	-0.121899	0.00025889	0.00249101
120892	LRRK2	-0.0826433	0.0134438	0.0427895
55196	KIAA1551	-0.132906	6.71934e-05	0.000982043
7799	PRDM2	-0.137528	3.6924e-05	0.000632877
127733	UBXN10	-0.182723	3.75262e-08	6.06835e-06
84632	AFAP1L2	-0.166448	5.59319e-07	3.6893e-05
10870	HCST	0.114857	0.000579988	0.00443214
766	CA7	-0.0831143	0.0129214	0.0416291
5923	RASGRF1	-0.0885228	0.00808941	0.0290073
55367	PIDD1	-0.129622	0.000101631	0.00129969
3556	IL1RAP	-0.151489	5.37859e-06	0.000166437
1135	CHRNA2	-0.145556	1.24653e-05	0.000298988
10446	LRRN2	0.0926185	0.00558222	0.022174
64116	SLC39A8	-0.120448	0.000306818	0.00279186
57414	RHBDD2	0.108507	0.00115654	0.00717544
4215	MAP3K3	-0.102499	0.0021513	0.0110496
1272	CNTN1	0.125234	0.000174021	0.0018801
6854	SYN2	0.0811172	0.0152664	0.04698
170961	ANKRD24	-0.1598	1.56935e-06	7.21759e-05
143684	FAM76B	-0.0944376	0.0047128	0.0195573
85446	ZFHX2	-0.163793	8.48752e-07	4.89056e-05
85364	ZCCHC3	-0.157422	2.24704e-06	9.62772e-05
9013	TAF1C	-0.131642	7.88874e-05	0.00108644
54660	PCDHB18P	-0.089074	0.00770182	0.027917
255101	CFAP65	-0.0840893	0.0118967	0.0390813
10636	RGS14	0.0910081	0.00646976	0.024404
282973	JAKMIP3	-0.0993697	0.00293615	0.0137046
51341	ZBTB7A	-0.0932765	0.00525231	0.0212081
64949	MRPS26	-0.125941	0.000159756	0.0017626
55530	SVOP	0.0932763	0.00525243	0.0212081
54809	SAMD9	0.144473	1.4481e-05	0.000331476
129684	CNTNAP5	-0.0900302	0.00706863	0.0261458
9308	CD83	0.0961067	0.00402477	0.0172889
9612	NCOR2	-0.119991	0.000323529	0.00288586
64847	SPATA20	-0.096219	0.00398194	0.0171637
146705	TEPSIN	-0.101843	0.00229788	0.0115423
8911	CACNA1I	-0.159006	1.77014e-06	7.99435e-05
1069	CETN2	0.12563	0.000165881	0.00181564
223	ALDH9A1	0.141008	2.32267e-05	0.000467613
11122	PTPRT	-0.173338	1.83776e-07	1.74035e-05
55596	ZCCHC8	-0.113032	0.000709766	0.00503608
83787	ARMC10	0.0805643	0.0159785	0.0486341
284184	NDUFAF8	0.100646	0.00258912	0.0125768
57110	HRASLS	0.116723	0.000470373	0.00386554
23545	ATP6V0A2	-0.0893016	0.00754667	0.027434
4131	MAP1B	0.0809345	0.0154986	0.047607
6660	SOX5	0.106286	0.00146002	0.00841273
339487	ZBTB8OS	-0.0833139	0.0127055	0.041225
55139	ANKZF1	-0.114389	0.000610997	0.00460979
9479	MAPK8IP1	0.10546	0.00159049	0.00879067
65110	UPF3A	-0.100367	0.00266148	0.0128125
23087	TRIM35	-0.100108	0.00273051	0.0130115
164781	DAW1	0.0983865	0.00323192	0.0146621
4747	NEFL	0.0920253	0.00589552	0.0229307
153020	RASGEF1B	0.084618	0.0113717	0.0377525
51701	NLK	-0.0894034	0.0074782	0.0273039
27040	LAT	-0.088016	0.00846108	0.030018
27085	MTBP	-0.124676	0.000186103	0.00198498
23363	OBSL1	-0.151223	5.58963e-06	0.000168908
84897	TBRG1	-0.134269	5.64293e-05	0.000886771
8935	SKAP2	0.0832712	0.0127514	0.0413068
23762	OSBP2	-0.119282	0.000351176	0.00307233
8439	NSMAF	-0.143657	1.62006e-05	0.000354645
2796	GNRH1	-0.126321	0.000152565	0.00171867
9228	DLGAP2	-0.100807	0.00254786	0.0124609
283349	RASSF3	-0.141457	2.18607e-05	0.00044744
9814	SFI1	-0.178129	8.25271e-08	1.03427e-05
79039	DDX54	0.0826135	0.0134774	0.0428495
116	ADCYAP1	-0.174879	1.42392e-07	1.55177e-05
222236	NAPEPLD	-0.0859699	0.0101215	0.0342369
164633	CABP7	0.148112	8.71287e-06	0.00023267
10907	TXNL4A	0.0995712	0.00287866	0.0134796
85366	MYLK2	-0.106849	0.00137688	0.00803525
26032	SUSD5	-0.12134	0.000276449	0.0025952
124401	ANKS3	-0.182307	4.03358e-08	6.14117e-06
8736	MYOM1	0.094784	0.00456185	0.0191049
84173	ELMOD3	-0.0969767	0.00370347	0.0162855
550643	NBDY	0.121552	0.000269672	0.00255069
2857	GPR34	0.0978611	0.00340087	0.0151678
284454	LOC284454	-0.13243	7.13878e-05	0.00101956
9672	SDC3	0.0803908	0.0162078	0.0491827
121260	SLC15A4	-0.131071	8.47794e-05	0.00113636
9063	PIAS2	-0.146246	1.13234e-05	0.000279626
28990	ASTE1	-0.090251	0.00692926	0.0258071
23024	PDZRN3	-0.11818	0.000398554	0.0033921
283417	DPY19L2	-0.0964756	0.00388556	0.016879
79846	CFAP69	-0.109767	0.0010113	0.00649726
1130	LYST	-0.091027	0.00645864	0.0243988
442213	PTCHD4	-0.107316	0.00131115	0.00776011
29894	CPSF1	-0.111274	0.000859812	0.00575347
642819	ZNF487	-0.0847391	0.0112544	0.0375034
8825	LIN7A	-0.106019	0.00150109	0.00856084
340481	ZDHHC21	-0.0840614	0.011925	0.0391486
2872	MKNK2	-0.133233	6.44515e-05	0.000955903
8739	HRK	-0.0955896	0.0042275	0.0180515
56978	PRDM8	-0.0814218	0.0148862	0.0460646
6533	SLC6A6	-0.131152	8.39136e-05	0.00113504
7554	ZNF8	-0.13209	7.45424e-05	0.00104967
23409	SIRT4	-0.110821	0.000902993	0.00598262
84791	LINC00467	0.105835	0.00152997	0.00862737
79027	ZNF655	-0.129538	0.000102703	0.00130673
10535	RNASEH2A	0.0909241	0.00651932	0.0245171
4718	NDUFC2	0.0921396	0.00583396	0.0227853
131583	FAM43A	-0.0986503	0.00315003	0.0144079
58472	SQOR	0.156084	2.74369e-06	0.000106621
8644	AKR1C3	0.116283	0.000494356	0.00399711
2182	ACSL4	0.0816394	0.0146196	0.045498
240	ALOX5	0.119904	0.000326814	0.00290482
2963	GTF2F2	0.107975	0.00122331	0.00742428
64926	RASAL3	0.117929	0.000410174	0.00345364
22821	RASA3	-0.136409	4.27571e-05	0.00070507
55756	INTS9	-0.0915414	0.00616273	0.0236797
163255	ZNF540	-0.12651	0.000149095	0.00170642
6518	SLC2A5	0.115364	0.000548106	0.00429964
7402	UTRN	-0.0875237	0.00883667	0.0309345
400954	EML6	-0.0910278	0.00645814	0.0243988
50486	G0S2	-0.104214	0.00180772	0.00966885
5205	ATP8B1	-0.104502	0.00175536	0.00948233
6332	SCN7A	0.150933	5.82795e-06	0.000172109
79658	ARHGAP10	-0.0989584	0.00305675	0.0140985
91522	COL23A1	-0.133474	6.24902e-05	0.000939799
10003	NAALAD2	-0.105321	0.0016135	0.00887866
1946	EFNA5	-0.0907723	0.00660983	0.0248017
23316	CUX2	-0.108612	0.00114367	0.00712198
2023	ENO1	0.0933425	0.00522024	0.0211553
7111	TMOD1	-0.0980633	0.00333493	0.0149937
6650	CAPN15	-0.119098	0.000358693	0.00312175
58494	JAM2	-0.17601	1.17913e-07	1.34341e-05
9790	BMS1	-0.114278	0.000618611	0.00463542
3936	LCP1	0.101324	0.00242021	0.0119768
9935	MAFB	-0.110778	0.000907214	0.00599982
54674	LRRN3	-0.0996169	0.00286576	0.0134514
1392	CRH	-0.141086	2.2984e-05	0.000466473
3695	ITGB7	0.112798	0.000728289	0.0051349
170591	S100Z	0.125271	0.000173249	0.0018758
4739	NEDD9	-0.132755	6.84992e-05	0.000998217
94234	FOXQ1	-0.165939	6.06189e-07	3.75164e-05
8418	CMAHP	-0.161415	1.2261e-06	6.14643e-05
81532	MOB2	-0.0862339	0.00989207	0.033757
11248	NXPH3	-0.0916387	0.00610812	0.0235132
155185	AMZ1	0.0904673	0.00679508	0.0254207
150864	FAM117B	-0.101556	0.00236484	0.0117842
55160	ARHGEF10L	-0.117103	0.0004506	0.00373983
55344	PLCXD1	-0.120939	0.000289731	0.00268967
83539	CHST9	0.113026	0.000710255	0.00503608
65010	SLC26A6	-0.0812913	0.0150481	0.0464222
9079	LDB2	-0.0928669	0.00545554	0.0217917
10850	CCL27	-0.102973	0.00205092	0.0106874
79070	KDELC1	-0.0876645	0.00872776	0.030596
29952	DPP7	-0.112459	0.000755828	0.00526977
23462	HEY1	0.179921	6.08331e-08	8.02517e-06
54749	EPDR1	0.126716	0.000145388	0.00168321
201456	FBXO15	0.124124	0.000198839	0.0020743
65012	SLC26A10	-0.175342	1.31818e-07	1.46845e-05
768096	HAR1A	-0.0904584	0.00680055	0.0254222
253582	TMEM244	0.173668	1.74033e-07	1.71064e-05
7077	TIMP2	0.0986325	0.00315549	0.0144198
578	BAK1	-0.131101	8.44541e-05	0.00113504
56243	KIAA1217	-0.103001	0.002045	0.0106787
79867	TCTN2	-0.130232	9.41859e-05	0.00122957
284001	CCDC57	-0.180644	5.37387e-08	7.29812e-06
92558	BICDL1	-0.14213	1.99544e-05	0.000416798
494513	PJVK	-0.0860733	0.0100311	0.0340458
8906	AP1G2	-0.154429	3.50471e-06	0.000125438
275	AMT	-0.172249	2.19763e-07	1.93276e-05
645191	LINGO3	0.1338	5.99405e-05	0.000910502
2052	EPHX1	0.0867332	0.00947089	0.0326082
6553	SLC9A5	-0.113619	0.000665398	0.00484832
221935	SDK1	-0.13259	6.99504e-05	0.00100617
53829	P2RY13	0.122808	0.00023256	0.00232235
55698	RADIL	-0.135182	5.01599e-05	0.000808526
10439	OLFM1	-0.0929138	0.00543194	0.0217321
9208	LRRFIP1	-0.162707	1.00467e-06	5.53454e-05
23207	PLEKHM2	-0.107437	0.00129467	0.00768976
6039	RNASE6	0.0966178	0.00383308	0.0167234
80184	CEP290	-0.151952	5.03049e-06	0.000159607
1768	DNAH6	0.0921078	0.00585104	0.0228259
124936	CYB5D2	0.150922	5.83653e-06	0.000172109
29780	PARVB	0.141163	2.27458e-05	0.000463515
54518	APBB1IP	0.127596	0.000130549	0.00155552
23092	ARHGAP26	-0.0823086	0.0138262	0.0436739
55125	CEP192	-0.0882238	0.00830692	0.0296382
83439	TCF7L1	0.105868	0.0015248	0.0086223
23630	KCNE5	0.148388	8.37946e-06	0.000228324
57118	CAMK1D	-0.0963354	0.00393796	0.0170181
9542	NRG2	-0.0803565	0.0162536	0.0492579
80778	ZNF34	-0.0841644	0.0118208	0.038883
5326	PLAGL2	-0.0802181	0.0164391	0.0496389
84688	C9orf24	-0.0952083	0.00438287	0.0185105
1393	CRHBP	0.0826471	0.0134395	0.0427895
642658	SCX	-0.158831	1.81771e-06	8.12503e-05
171019	ADAMTS19	-0.105086	0.00165308	0.00905669
6678	SPARC	0.148858	7.83976e-06	0.00021835
23643	LY96	0.11774	0.000419072	0.00351306
1524	CX3CR1	0.108183	0.00119675	0.0072916
389812	LCN15	-0.128458	0.000117419	0.00143566
338657	CCDC84	-0.156442	2.60158e-06	0.000104624
23625	FAM89B	-0.100442	0.00264177	0.0127461
51650	MRPS33	0.124118	0.000198971	0.0020743
653238	GTF2H2B	-0.101873	0.00229097	0.0115398
401262	CRIP3	-0.120211	0.000315377	0.00284862
7772	ZNF229	0.0979193	0.00338177	0.015123
4792	NFKBIA	-0.123834	0.000205838	0.00213195
10325	RRAGB	0.138014	3.46313e-05	0.000605207
79875	THSD4	-0.169398	3.49181e-07	2.73507e-05
282969	FUOM	0.14273	1.8392e-05	0.000390674
4857	NOVA1	-0.117176	0.000446872	0.00371504
51764	GNG13	-0.139006	3.03666e-05	0.000549558
199	AIF1	0.107422	0.00129663	0.00769233
10170	DHRS9	0.11457	0.000598839	0.00455118
55364	IMPACT	0.0899048	0.0071489	0.0263592
80003	PCNX2	-0.133358	6.34269e-05	0.000946307
5644	PRSS1	0.0999272	0.00277961	0.0131502
192683	SCAMP5	-0.103793	0.00188714	0.0100108
147138	TMC8	0.120506	0.00030474	0.00278771
6000	RGS7	-0.107139	0.00133566	0.007868
1043	CD52	0.121918	0.000258324	0.00249034
6422	SFRP1	0.0926006	0.00559144	0.0221931
64805	P2RY12	0.115213	0.000557397	0.00434562
599	BCL2L2	-0.133981	5.85607e-05	0.000902324
23334	SZT2	-0.0840388	0.011948	0.0391984
9095	TBX19	0.0941092	0.00486008	0.0200854
55644	OSGEP	-0.105916	0.00151717	0.0086223
4199	ME1	0.0987332	0.00312468	0.0143181
93323	HAUS8	-0.102138	0.00223082	0.0113189
51296	SLC15A3	0.130556	9.04345e-05	0.00119798
10793	ZNF273	-0.0939281	0.00494308	0.0202614
2561	GABRB2	-0.0845227	0.0114648	0.0380112
7291	TWIST1	0.105957	0.0015108	0.00860643
22853	LMTK2	-0.0879428	0.00851606	0.0300641
64407	RGS18	0.0993603	0.00293886	0.0137046
9086	EIF1AY	0.0921756	0.00581468	0.0227549
3843	IPO5	-0.11123	0.000863993	0.00575957
353500	BMP8A	-0.086312	0.00982518	0.0335744
4839	NOP2	-0.0842374	0.0117475	0.0386927
84080	ENKD1	-0.144879	1.36908e-05	0.000320709
51280	GOLM1	0.0979732	0.00336418	0.0150712
404672	GTF2H5	0.109927	0.000994169	0.00644731
55846	ITFG2	-0.0916324	0.00611165	0.0235132
285989	ZNF789	-0.0907214	0.00664043	0.0248793
64374	SIL1	0.092905	0.00543634	0.0217324
25871	NEPRO	0.111432	0.000845275	0.00568774
256536	TCERG1L	-0.115068	0.000566542	0.00438819
27252	KLHL20	-0.0899014	0.0071511	0.0263592
147339	C18orf25	-0.115951	0.000513178	0.00411239
55316	RSAD1	-0.137514	3.69904e-05	0.000632877
80178	TEDC2	-0.0883996	0.00817842	0.0292846
8837	CFLAR	0.0924629	0.00566295	0.0223927
79970	ZNF767P	-0.0999974	0.00276045	0.0131167
4784	NFIX	-0.097503	0.00352059	0.0156183
353322	ANKRD37	-0.151996	4.9985e-06	0.000159602
26145	IRF2BP1	-0.111996	0.000794986	0.00544435
285464	CRIPAK	-0.11684	0.00046419	0.00382728
51393	TRPV2	0.144248	1.4936e-05	0.000340338
219285	SAMD9L	0.101375	0.00240799	0.0119518
283596	SNHG10	-0.0835405	0.0124642	0.0405471
203328	SUSD3	0.0862059	0.00991617	0.033759
64859	NABP1	0.103651	0.00191461	0.0101138
570	BAAT	-0.139864	2.70832e-05	0.000510406
92335	STRADA	-0.0935977	0.00509775	0.0207687
3745	KCNB1	-0.109527	0.00103756	0.00663429
8086	AAAS	-0.105868	0.00152475	0.0086223
2295	FOXF2	-0.102448	0.00216237	0.0110952
349667	RTN4RL2	0.0895542	0.00737778	0.0270742
5880	RAC2	0.114325	0.000615363	0.00463068
80059	LRRTM4	-0.10237	0.00217958	0.0111265
1112	FOXN3	-0.114192	0.000624538	0.00465202
23493	HEY2	0.0887044	0.00795984	0.0286246
5646	PRSS3	0.0943244	0.00476312	0.0197448
9693	RAPGEF2	-0.0859808	0.0101119	0.0342275
23015	GOLGA8A	-0.0852212	0.0107979	0.0362313
7295	TXN	0.0927795	0.00549984	0.0219163
5542	PRB1	-0.0830199	0.0130246	0.0418808
25957	PNISR	-0.133776	6.01189e-05	0.000910502
23461	ABCA5	-0.10794	0.00122786	0.00743387
718	C3	0.138342	3.31627e-05	0.000585056
5931	RBBP7	0.0882693	0.00827345	0.0295615
56126	PCDHB10	-0.140046	2.64326e-05	0.000500024
7223	TRPC4	0.0803421	0.0162727	0.0492604
3770	KCNJ14	-0.0893663	0.00750308	0.0273748
844	CASQ1	-0.115301	0.000551957	0.00431663
84514	GHDC	-0.0838646	0.0121262	0.0396295
10915	TCERG1	-0.154046	3.70739e-06	0.000129064
8942	KYNU	0.0913116	0.00629338	0.0239979
6001	RGS10	0.109945	0.000992164	0.00644264
7993	UBXN8	0.147176	9.94107e-06	0.000256879
84444	DOT1L	-0.084734	0.0112592	0.0375034
8908	GYG2	0.0963709	0.00392462	0.0169751
836	CASP3	-0.156144	2.71956e-06	0.000106509
5533	PPP3CC	-0.0926352	0.00557365	0.0221576
56180	MOSPD1	-0.108865	0.00111344	0.00697708
22889	KHDC4	-0.127442	0.000133045	0.00156931
128178	EDARADD	0.100778	0.00255539	0.0124794
1909	EDNRA	-0.100234	0.00269676	0.0128997
7741	ZSCAN26	-0.116387	0.000488602	0.00396979
51751	HIGD1B	-0.129848	9.88082e-05	0.00127007
10874	NMU	-0.11633	0.000491732	0.00398876
54954	FAM120C	0.0900171	0.00707697	0.0261458
64410	KLHL25	-0.149128	7.54424e-06	0.000212468
23129	PLXND1	-0.090744	0.00662683	0.0248469
9922	IQSEC1	-0.0871618	0.00912217	0.0316341
714	C1QC	0.104304	0.00179118	0.0096034
5100	PCDH8	-0.100406	0.00265129	0.0127797
55695	NSUN5	-0.08361	0.012391	0.0403615
10630	PDPN	-0.0841519	0.0118334	0.038899
713	C1QB	0.0918636	0.00598365	0.0231988
151009	LINC01106	-0.138876	3.08943e-05	0.000554585
147650	SPACA6	-0.142649	1.85952e-05	0.000393324
378884	NHLRC1	0.115027	0.000569113	0.00438918
145581	LRFN5	-0.100275	0.00268593	0.0128724
10365	KLF2	-0.11535	0.000548926	0.00429964
10228	STX6	-0.105596	0.0015684	0.00873479
9406	ZRANB2	-0.0878381	0.00859518	0.0302463
127254	ERICH3	-0.0860936	0.0100134	0.0340089
347733	TUBB2B	0.0903675	0.00685666	0.0255938
11211	FZD10	-0.116683	0.000472522	0.00387685
51750	RTEL1	-0.1131	0.000704509	0.00502956
54807	ZNF586	-0.0897893	0.00722362	0.0265679
23590	PDSS1	-0.111764	0.000815329	0.00554794
54437	SEMA5B	-0.0836145	0.0123863	0.0403615
6249	CLIP1	-0.0960739	0.00403737	0.0173282
9450	LY86	0.0932735	0.00525381	0.0212081
6002	RGS12	-0.0902181	0.00694985	0.0258454
57134	MAN1C1	-0.13016	9.50289e-05	0.00123735
4705	NDUFA10	-0.0893021	0.00754631	0.027434
79158	GNPTAB	0.110854	0.000899845	0.00597473
347731	LRRTM3	-0.100957	0.00251017	0.0123247
6118	RPA2	0.135065	5.09247e-05	0.000814539
23133	PHF8	-0.0957857	0.00414956	0.0177641
8505	PARG	-0.147368	9.67532e-06	0.000252617
1854	DUT	-0.124001	0.000201783	0.00209428
27258	LSM3	0.105693	0.00155268	0.00870496
8459	TPST2	-0.10268	0.00211256	0.0109404
3784	KCNQ1	0.122607	0.000238142	0.00236397
284723	SLC25A34	-0.114308	0.000616515	0.00463068
283985	FADS6	-0.0909423	0.00650857	0.0245005
4205	MEF2A	-0.105934	0.00151442	0.00861723
51332	SPTBN5	-0.144741	1.39551e-05	0.000325381
2596	GAP43	0.081831	0.0143885	0.0450529
5908	RAP1B	0.112275	0.000771162	0.00534462
60487	TRMT11	-0.128728	0.000113558	0.00140907
84435	ADGRA1	-0.102345	0.00218498	0.0111314
3643	INSR	-0.105633	0.00156237	0.00873148
6397	SEC14L1	-0.18063	5.3866e-08	7.29812e-06
112483	SAT2	-0.10547	0.00158887	0.00879067
90826	PRMT9	-0.101881	0.00228925	0.0115398
27079	RPUSD2	-0.0913003	0.00629986	0.0239979
2332	FMR1	-0.108426	0.00116644	0.00720491
23318	ZCCHC11	-0.102589	0.00213201	0.0110098
23026	MYO16	0.116311	0.000492776	0.00399077
644242	LINC00622	-0.0823575	0.0137697	0.043578
80853	KDM7A	-0.0923654	0.00571402	0.0225015
128346	C1orf162	-0.102438	0.00216471	0.0110958
9886	RHOBTB1	-0.101925	0.00227914	0.0115291
9794	MAML1	-0.152491	4.65204e-06	0.000152926
6850	SYK	0.0814748	0.0148209	0.0458981
121053	C12orf45	0.0900874	0.00703226	0.0260552
528	ATP6V1C1	0.0952979	0.00434589	0.0184159
7126	TNFAIP1	-0.140674	2.42962e-05	0.000481304
11095	ADAMTS8	0.0816869	0.0145621	0.0454261
79570	NKAIN1	-0.0844919	0.011495	0.0380861
6018	RLF	-0.115528	0.000538135	0.004255
129401	NUP35	-0.0844358	0.0115502	0.0381934
57728	WDR19	-0.130544	9.05711e-05	0.00119798
51527	GSKIP	0.154727	3.35412e-06	0.000122731
122416	ANKRD9	-0.1057	0.00155152	0.00870496
2170	FABP3	0.108846	0.0011156	0.00698189
2842	GPR19	-0.117964	0.000408522	0.00344768
4790	NFKB1	-0.106667	0.00140331	0.00816104
10577	NPC2	0.103349	0.00197417	0.0103846
197021	LCTL	0.129162	0.000107618	0.0013555
5893	RAD52	-0.10719	0.00132857	0.00784466
26225	ARL5A	-0.0858848	0.0101964	0.0344077
55799	CACNA2D3	-0.105719	0.00154861	0.00870309
9699	RIMS2	-0.155014	3.21507e-06	0.000119712
3914	LAMB3	-0.0816035	0.0146634	0.0455719
80311	KLHL15	-0.094498	0.00468616	0.0195114
10302	SNAPC5	0.0940425	0.00489048	0.0201366
2259	FGF14	-0.0999514	0.00277299	0.0131497
9702	CEP57	-0.107769	0.00125021	0.0075238
5436	POLR2G	0.0843635	0.0116218	0.0383794
64753	CCDC136	-0.0901368	0.00700099	0.0259815
4931	NVL	-0.0910969	0.00641771	0.0243358
9683	N4BP1	-0.132985	6.65209e-05	0.000975057
9465	AKAP7	-0.0804618	0.0161137	0.048986
29992	PILRA	-0.126549	0.000148391	0.00170225
9945	GFPT2	-0.0812055	0.0151553	0.0466668
100113407	TMEM170B	-0.0830042	0.0130418	0.0419094
79958	DENND1C	0.0815709	0.0147032	0.0456107
158431	ZNF782	-0.109778	0.00101009	0.00649726
6304	SATB1	-0.100535	0.0026176	0.0126464
7390	UROS	0.0849073	0.0110932	0.0371125
1843	DUSP1	-0.139533	2.83063e-05	0.000525553
2210	FCGR1B	0.0992519	0.00297024	0.013787
1856	DVL2	-0.0988135	0.00310031	0.0142325
54585	LZTFL1	-0.134122	5.75105e-05	0.000895341
1729	DIAPH1	-0.0962447	0.00397216	0.0171363
84939	MUM1	-0.0910586	0.00644009	0.0243723
283174	MIR4697HG	-0.125354	0.000171524	0.00186115
8322	FZD4	-0.113217	0.000695476	0.00499159
200728	TMEM17	0.128398	0.000118286	0.00144274
3361	HTR5A	-0.106175	0.00147699	0.00849099
201625	DNAH12	0.14645	1.10041e-05	0.000275819
3570	IL6R	-0.0843068	0.0116782	0.0385403
79149	ZSCAN5A	0.0823971	0.0137241	0.0434887
71	ACTG1	0.0920225	0.00589703	0.0229307
84128	WDR75	-0.112266	0.000771895	0.00534462
344901	OSTN	-0.0922131	0.00579466	0.022712
285362	SUMF1	0.101113	0.00247161	0.0121591
51087	YBX2	-0.0975074	0.00351909	0.0156183
8822	FGF17	-0.0922734	0.00576261	0.0226395
29117	BRD7	0.0859216	0.0101639	0.0343341
29760	BLNK	0.0989573	0.00305707	0.0140985
56204	FAM214A	-0.0848888	0.0111108	0.0371125
55312	RFK	0.105762	0.00154158	0.00868309
9338	TCEAL1	-0.134171	5.71492e-05	0.000892488
10261	IGSF6	0.0827229	0.0133542	0.0426023
497190	CLEC18B	-0.128116	0.00012247	0.00148654
286205	SCAI	-0.135865	4.59012e-05	0.000749521
9903	KLHL21	-0.112688	0.000737106	0.00517427
10240	MRPS31	-0.0831318	0.0129024	0.0415946
11006	LILRB4	0.120099	0.00031949	0.00286652
149563	SRARP	-0.118768	0.000372594	0.00322593
4092	SMAD7	-0.114005	0.000637616	0.00470126
22986	SORCS3	-0.102404	0.00217212	0.0111224
64236	PDLIM2	-0.0899749	0.00710397	0.026224
7940	LST1	0.095431	0.00429153	0.018247
90673	PPP1R3E	-0.102122	0.00223439	0.0113256
220004	PPP1R32	0.0927257	0.00552726	0.0219906
9577	BABAM2	0.0806595	0.0158539	0.0483741
64150	DIO3OS	-0.135546	4.78426e-05	0.000776164
9783	RIMS3	-0.101815	0.00230427	0.0115629
473	RERE	-0.0889634	0.00777821	0.0280721
2819	GPD1	0.101901	0.00228461	0.0115398
728215	FAM155A	-0.0973263	0.00358104	0.0158444
127002	ATXN7L2	-0.148857	7.84022e-06	0.00021835
116496	FAM129A	0.0973537	0.0035716	0.0158167
341346	SMCO2	-0.0913443	0.00627466	0.0239565
22883	CLSTN1	-0.0815841	0.014687	0.0456107
175	AGA	0.112611	0.00074335	0.00520449
83930	STARD3NL	0.118688	0.000376017	0.00323879
100126793	GHRLOS	-0.081267	0.0150784	0.0464586
1717	DHCR7	0.0889696	0.00777393	0.0280721
6575	SLC20A2	-0.083096	0.0129414	0.0416667
80206	FHOD3	0.0938329	0.00498718	0.0203755
3939	LDHA	0.0898392	0.00719122	0.0264845
6094	ROM1	0.0825015	0.0136047	0.043192
1727	CYB5R3	0.0825525	0.0135466	0.0430348
151393	RMDN2	-0.099599	0.00287083	0.0134625
7991	TUSC3	0.0819218	0.0142801	0.0448533
57396	CLK4	-0.0815554	0.0147221	0.0456411
7037	TFRC	0.0930783	0.0053498	0.0214892
5596	MAPK4	-0.119632	0.000337271	0.00297665
5336	PLCG2	0.121514	0.000270885	0.00255253
26355	FAM162A	0.0972291	0.00361472	0.0159653
51611	DPH5	0.12247	0.000242049	0.00239327
56124	PCDHB12	-0.0977168	0.00344865	0.0153399
30818	KCNIP3	-0.142933	1.78874e-05	0.000386506
10549	PRDX4	0.0964	0.00391375	0.0169599
84937	ZNRF1	0.0816305	0.0146305	0.045498
55970	GNG12	0.0842537	0.0117312	0.0386642
124997	WDR81	-0.128817	0.000112322	0.00140563
773	CACNA1A	-0.10289	0.00206818	0.0107651
8653	DDX3Y	-0.112013	0.000793503	0.00544382
8650	NUMB	-0.0913787	0.00625494	0.0238994
712	C1QA	0.0909739	0.00648989	0.0244615
101	ADAM8	-0.110704	0.000914522	0.00604018
5745	PTH1R	-0.122744	0.00023432	0.00233528
56623	INPP5E	-0.0940731	0.00487653	0.0201202
152273	FGD5	-0.114964	0.00057315	0.00441352
6890	TAP1	-0.0827772	0.0132934	0.0424727
3274	HRH2	-0.140588	2.45788e-05	0.000481304
63027	SLC22A23	-0.105048	0.00165955	0.00908225
2222	FDFT1	0.115683	0.000528867	0.00420827
116151	FAM210B	-0.104715	0.00171732	0.00932713
582	BBS1	-0.126133	0.000156086	0.00174267
79651	RHBDF2	0.0935991	0.0050971	0.0207687
9060	PAPSS2	-0.0826115	0.0134797	0.0428495
64417	TMEM267	-0.0910714	0.00643263	0.0243723
83451	ABHD11	-0.134561	5.43508e-05	0.000862217
22929	SEPHS1	-0.138854	3.09855e-05	0.000554585
56127	PCDHB9	-0.135096	5.07194e-05	0.000814539
241	ALOX5AP	0.105672	0.00155615	0.00870642
3059	HCLS1	0.120431	0.000307422	0.00279186
63916	ELMO2	0.111355	0.000852367	0.0057201
27148	STK36	-0.139664	2.78183e-05	0.000518413
605	BCL7A	-0.147043	1.01283e-05	0.000260376
8546	AP3B1	0.0981991	0.00329131	0.0148643
2030	SLC29A1	-0.106488	0.00142967	0.00827591
10514	MYBBP1A	-0.107815	0.00124421	0.00751475
57685	CACHD1	0.105586	0.00156993	0.00873479
5788	PTPRC	0.118889	0.000367423	0.00318666
283316	CD163L1	-0.0891364	0.00765898	0.0277818
146177	VWA3A	-0.167359	4.84026e-07	3.2438e-05
10743	RAI1	-0.107627	0.00126899	0.00759124
219844	HYLS1	-0.0920598	0.00587689	0.0228911
93210	PGAP3	-0.106207	0.00147207	0.00847243
7433	VIPR1	-0.112912	0.000719243	0.00508542
89801	PPP1R3F	-0.138771	3.13308e-05	0.000554988
92715	DPH7	-0.133924	5.89934e-05	0.000904385
57178	ZMIZ1	-0.172031	2.27737e-07	1.96836e-05
80342	TRAF3IP3	0.1195	0.000342435	0.00301691
442319	ZNF727	0.107572	0.00127639	0.00760828
8673	VAMP8	0.0995671	0.00287984	0.0134796
199223	TTC21A	-0.139704	2.76698e-05	0.00051757
942	CD86	0.119292	0.000350769	0.00307233
9948	WDR1	0.087994	0.00847757	0.030046
57415	C3orf14	0.115264	0.000554269	0.00432796
23403	FBXO46	-0.17333	1.83999e-07	1.74035e-05
4542	MYO1F	0.0871584	0.00912487	0.0316341
9051	PSTPIP1	0.123511	0.000213922	0.00219303
64599	GIGYF1	-0.131817	7.71564e-05	0.00108041
4337	MOCS1	-0.0829304	0.0131231	0.0420627
8864	PER2	-0.164478	7.62586e-07	4.551e-05
9781	RNF144A	-0.0886541	0.00799553	0.0287118
740	MRPL49	0.0907092	0.0066478	0.0248883
53615	MBD3	-0.127759	0.000127976	0.00153847
7732	RNF112	-0.106568	0.00141785	0.00821698
150365	MEI1	0.13801	3.46488e-05	0.000605207
7431	VIM	0.0924149	0.00568803	0.0224344
7775	ZNF232	-0.0999575	0.0027713	0.0131497
4884	NPTX1	0.127531	0.000131594	0.00155952
253827	MSRB3	-0.103429	0.00195817	0.0103113
63920	ZBED8	-0.0827117	0.0133668	0.0426023
25829	TMEM184B	-0.105558	0.00157452	0.00874095
26160	IFT172	-0.0974167	0.00355001	0.0157349
55257	MRGBP	-0.0985532	0.00317996	0.0145051
254559	MIR9-3HG	-0.0917939	0.00602197	0.0232933
3674	ITGA2B	-0.0862019	0.00991962	0.033759
135293	PM20D2	-0.092418	0.00568639	0.0224344
51303	FKBP11	-0.114154	0.000627152	0.00466055
55857	KIZ	0.0917826	0.00602819	0.0232994
1812	DRD1	-0.101349	0.00241421	0.0119664
90990	KIFC2	-0.116863	0.000463008	0.00382382
90293	KLHL13	0.110629	0.000921866	0.00607269
8204	NRIP1	-0.12225	0.000248403	0.00241795
64760	FAM160B2	-0.136657	4.13957e-05	0.000687141
2852	GPER1	-0.127492	0.00013224	0.00156349
1230	CCR1	0.0927433	0.00551824	0.0219722
153	ADRB1	-0.100718	0.0025705	0.0124997
1436	CSF1R	0.101749	0.00231964	0.0116145
55764	IFT122	-0.106041	0.00149773	0.00856084
3684	ITGAM	0.12586	0.000161336	0.00177363
55450	CAMK2N1	-0.0870215	0.00923505	0.0319278
1718	DHCR24	0.124578	0.000188312	0.00199713
55056	GABPB1-IT1	-0.114259	0.000619885	0.00463786
23269	MGA	-0.120858	0.000292506	0.00271041
59277	NTN4	-0.0879571	0.00850529	0.0300641
64714	PDIA2	-0.109369	0.00105524	0.00671312
55966	AJAP1	-0.105209	0.0016322	0.00896757
115353	LRRC42	0.102988	0.00204785	0.0106825
84769	MPV17L2	0.100717	0.00257076	0.0124997
51390	AIG1	-0.113047	0.000708609	0.00503608
57221	ARFGEF3	0.101199	0.00245058	0.0120676
55359	STYK1	0.089683	0.00729293	0.0267835
64061	TSPYL2	-0.0931869	0.00529621	0.0213424
5324	PLAG1	-0.128524	0.000116463	0.00143447
8832	CD84	0.122026	0.000255065	0.00247319
57553	MICAL3	-0.0848502	0.0111477	0.0372061
58492	ZNF77	-0.131666	7.86508e-05	0.00108644
4820	NKTR	-0.104311	0.00178986	0.0096034
23022	PALLD	0.0824389	0.0136762	0.0433641
2648	KAT2A	-0.127962	0.00012481	0.00150764
59283	CACNG8	-0.088906	0.00781814	0.0281959
57639	CCDC146	-0.08917	0.00763601	0.0277185
3768	KCNJ12	-0.153299	4.13577e-06	0.000139145
7547	ZIC3	-0.10036	0.00266325	0.0128125
8996	NOL3	0.0865105	0.00965676	0.0331189
7701	ZNF142	-0.129168	0.000107527	0.0013555
54622	ARL15	0.131181	8.36109e-05	0.00113504
149175	MANEAL	0.119682	0.000335314	0.0029646
8417	STX7	0.132669	6.92579e-05	0.00100055
10290	SPEG	-0.120599	0.000301465	0.00276278
84561	SLC12A8	-0.131647	7.88403e-05	0.00108644
79072	FASTKD3	-0.0818333	0.0143858	0.0450529
136051	ZNF786	-0.132278	7.27807e-05	0.00103065
79652	TMEM204	-0.102267	0.00220223	0.0112079
23170	TTLL12	-0.118435	0.000387085	0.0033227
256355	RPS2P32	0.087143	0.00913723	0.0316551
11159	RABL2A	-0.149674	6.97927e-06	0.000199926
10656	KHDRBS3	-0.0834278	0.0125837	0.0408826
55027	HEATR3	-0.107501	0.001286	0.00764742
79705	LRRK1	-0.0939902	0.00491446	0.0202102
1152	CKB	-0.094038	0.00489254	0.0201366
51009	DERL2	0.115936	0.000514039	0.00411239
23764	MAFF	-0.100306	0.00267758	0.0128447
9394	HS6ST1	-0.118155	0.000399688	0.00339599
339231	ARL16	0.107781	0.00124862	0.00752322
3164	NR4A1	-0.108321	0.00117948	0.00724601
64778	FNDC3B	-0.121365	0.000275651	0.00259257
2737	GLI3	0.0862044	0.00991747	0.033759
285220	EPHA6	0.105854	0.00152699	0.0086223
256949	KANK3	-0.124267	0.000195468	0.00204996
83931	STK40	-0.150924	5.83503e-06	0.000172109
26053	AUTS2	-0.0893158	0.00753705	0.027434
6863	TAC1	0.104731	0.00171453	0.00932204
81606	LBH	-0.0955905	0.00422713	0.0180515
79144	PPDPF	0.102357	0.00218223	0.0111287
10204	NUTF2	0.0978435	0.00340666	0.0151801
114971	PTPMT1	-0.139161	2.97451e-05	0.000541124
81575	APOLD1	-0.0939712	0.0049232	0.0202295
100132341	CLUHP3	-0.143856	1.57653e-05	0.000350305
3964	LGALS8	0.0870614	0.00920281	0.0318383
1813	DRD2	0.143854	1.57693e-05	0.000350305
10459	MAD2L2	0.0912586	0.00632388	0.0240528
7059	THBS3	-0.0831628	0.0128686	0.0415393
54988	ACSM5	0.0884799	0.00812031	0.0290973
125058	TBC1D16	-0.103034	0.0020382	0.0106543
112476	PRRT2	-0.0935843	0.00510414	0.0207687
115817	DHRS1	-0.0821651	0.0139931	0.0441179
200958	MUC20	-0.103254	0.00199341	0.0104559
7462	LAT2	0.12252	0.000240628	0.00238393
8030	CCDC6	0.154421	3.50855e-06	0.000125438
64770	CCDC14	-0.083647	0.0123523	0.0402876
9209	LRRFIP2	-0.0925628	0.00561101	0.0222372
114987	WDR31	0.109874	0.000999759	0.00647518
374946	DRAXIN	0.0864248	0.00972911	0.0333142
7280	TUBB2A	0.102841	0.00207843	0.010797
23522	KAT6B	-0.101286	0.00242949	0.0120035
51138	COPS4	0.0877117	0.00869153	0.030533
121512	FGD4	0.108559	0.00115014	0.00714456
55090	MED9	-0.12328	0.000219894	0.00224507
283576	ZDHHC22	-0.097782	0.00342701	0.0152572
7450	VWF	-0.108039	0.00121509	0.00738331
55815	TSNAXIP1	-0.104356	0.00178168	0.00957297
55915	LANCL2	0.0901099	0.00701803	0.0260217
91147	TMEM67	-0.107085	0.0013433	0.00790371
1104	RCC1	-0.0822166	0.013933	0.0439561
10048	RANBP9	-0.0846596	0.0113312	0.0376431
90835	CCDC189	0.0880878	0.00840754	0.0298915
254295	PHYHD1	0.0842615	0.0117234	0.038664
4855	NOTCH4	-0.0981853	0.0032957	0.0148707
8853	ASAP2	-0.0949935	0.00447266	0.01881
1763	DNA2	-0.114888	0.000578024	0.00443063
93953	GCNA	-0.134196	5.69662e-05	0.000892412
1959	EGR2	-0.0914811	0.00619678	0.023786
653319	KIAA0895L	-0.12607	0.000157283	0.00174767
22898	DENND3	-0.168975	3.73794e-07	2.79728e-05
58528	RRAGD	0.0868281	0.00939265	0.0323833
1849	DUSP7	-0.107321	0.00131045	0.00776011
23451	SF3B1	-0.0946601	0.00461533	0.0192806
136853	SSC4D	0.0890191	0.00773964	0.0279934
2296	FOXC1	-0.093175	0.00530202	0.0213486
84255	SLC37A3	-0.110378	0.000947185	0.00621497
5095	PCCA	-0.110817	0.000903419	0.00598262
51162	EGFL7	-0.0839652	0.012023	0.0393672
945	CD33	0.0805834	0.0159534	0.0485975
7771	ZNF112	-0.10394	0.00185913	0.00989673
6892	TAPBP	-0.08944	0.00745368	0.0272541
7805	LAPTM5	0.10874	0.00112831	0.00705267
6814	STXBP3	0.0949541	0.00448933	0.0188554
84079	ANKRD27	-0.0916495	0.00610209	0.0235125
51444	RNF138	-0.0879784	0.00848932	0.0300544
3429	IFI27	-0.0881887	0.00833274	0.029682
28985	MCTS1	0.121515	0.000270842	0.00255253
57679	ALS2	-0.0835142	0.012492	0.0406112
1571	CYP2E1	-0.137162	3.87424e-05	0.000651465
221496	LEMD2	-0.104441	0.00176618	0.0095203
51085	MLXIPL	-0.0988615	0.00308582	0.0141919
80114	BICC1	-0.0829662	0.0130837	0.04199
8895	CPNE3	0.080659	0.0158545	0.0483741
1427	CRYGS	-0.106623	0.00140969	0.00818859
57188	ADAMTSL3	0.0832675	0.0127554	0.0413068
7553	ZNF7	-0.088216	0.00831265	0.0296382
3689	ITGB2	0.117919	0.000410606	0.00345364
6185	RPN2	0.0879588	0.00850401	0.0300641
767	CA8	0.0938359	0.0049858	0.0203755
6457	SH3GL3	0.0869729	0.00927446	0.0320368
5144	PDE4D	-0.140596	2.45494e-05	0.000481304
3321	IGSF3	-0.114862	0.000579718	0.00443214
11273	ATXN2L	-0.113669	0.000661697	0.00482836
10092	ARPC5	0.100531	0.00261859	0.0126464
10308	ZNF267	-0.0950351	0.00445515	0.018752
80216	ALPK1	0.142057	2.01544e-05	0.000419227
23616	SH3BP1	-0.0911405	0.00639224	0.0242576
161436	EML5	-0.103447	0.00195469	0.0103037
81894	SLC25A28	-0.0871074	0.00916582	0.0317322
79844	ZDHHC11	-0.104904	0.00168432	0.00920626
163732	CITED4	-0.0952763	0.00435481	0.0184225
79147	FKRP	-0.0972496	0.00360759	0.0159478
6618	SNAPC2	-0.132579	7.00483e-05	0.00100617
51466	EVL	-0.120647	0.000299786	0.00275748
25956	SEC31B	-0.103937	0.00185971	0.00989673
5947	RBP1	-0.120151	0.000317574	0.00286331
388284	C16orf86	-0.123537	0.000213264	0.00219303
27289	RND1	-0.122613	0.000237988	0.00236397
203522	INTS6L	-0.0954221	0.00429512	0.018247
286140	RNF5P1	0.115488	0.000540512	0.00425511
268	AMH	-0.0851244	0.0108882	0.0364857
100289230	LOC100289230	-0.113568	0.000669155	0.00485452
902	CCNH	0.13249	7.08535e-05	0.00101482
2897	GRIK1	-0.109116	0.00108402	0.00683545
10005	ACOT8	0.114077	0.000632492	0.00467652
29091	STXBP6	-0.108697	0.00113339	0.00706676
4760	NEUROD1	-0.107599	0.00127278	0.00759579
7976	FZD3	-0.0894451	0.00745026	0.0272541
51177	PLEKHO1	-0.0988021	0.00310375	0.0142352
54850	FBXL12	-0.123079	0.000225205	0.00228071
3299	HSF4	-0.109274	0.00106598	0.00676041
6404	SELPLG	0.103765	0.00189241	0.0100282
2214	FCGR3A	0.0944601	0.00470285	0.0195484
92126	DSEL	0.107792	0.00124724	0.00752322
55103	RALGPS2	0.0975463	0.0035059	0.0155807
9909	DENND4B	-0.1025	0.00215124	0.0110496
6845	VAMP7	0.10014	0.00272194	0.0129829
9984	THOC1	-0.0918055	0.00601556	0.0232933
81928	CABLES2	-0.140633	2.44304e-05	0.000481304
259173	ALS2CL	-0.101487	0.00238106	0.0118415
84536	LINC01547	0.142565	1.88093e-05	0.000394523
57482	KIAA1211	0.0808518	0.0156046	0.0478155
26528	DAZAP1	-0.0924713	0.00565855	0.0223927
2567	GABRG3	-0.0860354	0.0100641	0.034135
7625	ZNF74	-0.0814729	0.0148233	0.0458981
1302	COL11A2	-0.112101	0.000785939	0.00541941
39	ACAT2	0.114565	0.000599198	0.00455118
3384	ICAM2	-0.0992424	0.00297301	0.013787
200407	CREG2	0.0844492	0.011537	0.0381934
1070	CETN3	0.0917422	0.00605056	0.0233662
83638	C11orf68	-0.100349	0.00266628	0.0128125
9070	ASH2L	0.0849422	0.01106	0.0370365
192669	AGO3	-0.101741	0.00232151	0.0116145
3551	IKBKB	-0.0854184	0.0106159	0.0356687
26050	SLITRK5	-0.0992107	0.00298226	0.0138171
6423	SFRP2	0.154995	3.22385e-06	0.000119712
84289	ING5	-0.112112	0.000785002	0.00541941
201780	SLC10A4	-0.0813987	0.0149147	0.0460959
9697	TRAM2	-0.0924607	0.00566407	0.0223927
55219	MACO1	-0.108305	0.00118148	0.00724941
23518	R3HDM1	-0.112423	0.000758795	0.00527236
54103	GSAP	-0.103582	0.00192813	0.0101744
284427	SLC25A41	-0.177	9.98551e-08	1.16413e-05
2533	FYB1	0.138319	3.32617e-05	0.000585056
9550	ATP6V1G1	-0.0828568	0.0132047	0.0422432
57003	CCDC47	-0.0951322	0.00441449	0.0185965
8821	INPP4B	0.135197	5.00609e-05	0.000808526
7411	VBP1	0.105187	0.00163595	0.00897266
5740	PTGIS	-0.150698	6.02824e-06	0.000175695
5817	PVR	-0.115039	0.000568349	0.00438918
57099	AVEN	0.0829361	0.0131169	0.0420627
54841	BIVM	-0.100543	0.00261567	0.0126464
54209	TREM2	0.0952812	0.00435276	0.0184225
55321	TMEM74B	-0.113273	0.000691261	0.0049729
1889	ECE1	-0.0929532	0.00541218	0.0216877
1645	AKR1C1	0.156181	2.70453e-06	0.000106509
8087	FXR1	0.0879895	0.00848098	0.030046
8742	TNFSF12	-0.14693	1.02896e-05	0.000261836
3281	HSBP1	0.0932468	0.00526684	0.0212411
51606	ATP6V1H	0.107729	0.00125548	0.0075464
668	FOXL2	-0.0808779	0.0155711	0.0477418
23539	SLC16A8	0.120432	0.000307387	0.00279186
100130950	LOC100130950	-0.126157	0.000155634	0.0017415
55907	CMAS	0.159916	1.54183e-06	7.15666e-05
91179	SCARF2	-0.081409	0.014902	0.0460849
6455	SH3GL1	-0.140145	2.60822e-05	0.000497148
85378	TUBGCP6	-0.121633	0.000267116	0.00253609
389538	CCZ1P-OR7E38P	0.126862	0.000142832	0.00166515
2124	EVI2B	0.11187	0.000805924	0.00551173
5631	PRPS1	0.0804086	0.0161842	0.0491406
25804	LSM4	0.0821189	0.0140471	0.0442325
2901	GRIK5	0.0939376	0.00493866	0.0202598
63934	ZNF667	0.0803175	0.0163057	0.0493005
80852	GRIP2	-0.081725	0.0145159	0.0453386
123720	WHAMM	-0.124533	0.000189339	0.00200244
3880	KRT19	-0.0921356	0.00583608	0.0227853
84809	CROCCP2	-0.0806411	0.0158778	0.0484158
84513	PLPP5	-0.0816658	0.0145876	0.0454775
55893	ZNF395	-0.131199	8.34199e-05	0.00113504
3303	HSPA1A	-0.0932722	0.00525443	0.0212081
132	ADK	0.11509	0.000565157	0.00438565
340204	CLPSL1	0.122262	0.000248057	0.00241795
6307	MSMO1	0.0866038	0.00957853	0.032911
81035	COLEC12	-0.0863686	0.00977683	0.033432
7083	TK1	0.0915385	0.00616437	0.0236797
80760	ITIH5	-0.120126	0.000318488	0.0028664
2882	GPX7	-0.118735	0.000373994	0.00322931
8395	PIP5K1B	-0.156349	2.63762e-06	0.000104939
79139	DERL1	0.0917346	0.00605478	0.0233662
1951	CELSR3	-0.148126	8.69594e-06	0.00023267
57489	ODF2L	-0.0819409	0.0142574	0.0448383
79000	AUNIP	0.108421	0.00116704	0.00720491
285600	KIAA0825	-0.117358	0.000437705	0.00365094
375567	VWC2	-0.118403	0.000388526	0.00332937
103910	MYL12B	0.110554	0.00092941	0.00611435
144363	ETFRF1	0.0944608	0.00470254	0.0195484
55784	MCTP2	-0.121319	0.000277133	0.00259676
26074	CFAP61	0.158335	1.95902e-06	8.53961e-05
3777	KCNK3	-0.147673	9.26888e-06	0.000243272
4241	MELTF	-0.14413	1.51823e-05	0.000342833
10953	TOMM34	0.131843	7.69096e-05	0.00107997
10169	SERF2	0.105899	0.00151997	0.0086223
51063	CALHM2	-0.0846722	0.011319	0.0376275
55384	MEG3	-0.126054	0.000157579	0.00174767
4208	MEF2C	-0.113945	0.000641801	0.00472376
84878	ZBTB45	-0.0978988	0.00338849	0.015126
283742	FAM98B	-0.0854482	0.0105887	0.035625
8544	PIR	0.0962981	0.00395199	0.017064
9314	KLF4	-0.0815719	0.0147019	0.0456107
65057	ACD	-0.0848873	0.0111123	0.0371125
57018	CCNL1	-0.0830576	0.0129833	0.0417747
388121	TNFAIP8L3	0.111545	0.000834951	0.00562582
121227	LRIG3	-0.0808238	0.0156407	0.0478966
10383	TUBB4B	0.109396	0.00105222	0.00670241
23331	TTC28	-0.0878529	0.00858394	0.0302398
283420	CLEC9A	0.104024	0.00184321	0.00982978
2294	FOXF1	-0.0909398	0.00651002	0.0245005
1775	DNASE1L2	-0.0803501	0.0162621	0.0492579
51564	HDAC7	-0.169657	3.34936e-07	2.66514e-05
7936	NELFE	0.106026	0.00150001	0.00856084
9069	CLDN12	-0.0887664	0.00791599	0.0285283
3597	IL13RA1	0.0929269	0.00542536	0.0217231
3911	LAMA5	-0.0879008	0.00854772	0.0301334
158747	MOSPD2	0.142831	1.81384e-05	0.000390247
55116	TMEM39B	-0.108181	0.00119708	0.0072916
9722	NOS1AP	-0.080974	0.0154481	0.0474821
6092	ROBO2	0.0890225	0.00773731	0.0279934
51715	RAB23	0.0967702	0.00377753	0.0165531
1462	VCAN	0.0861037	0.0100046	0.0340022
55715	DOK4	-0.110095	0.000976428	0.00635693
128977	C22orf39	0.0931374	0.00532055	0.021406
57722	IGDCC4	0.102548	0.00214067	0.011029
9939	RBM8A	0.0938436	0.0049822	0.0203755
114088	TRIM9	-0.10003	0.00275171	0.0130876
93109	TMEM44	-0.0892918	0.00755327	0.0274381
26576	SRPK3	-0.0895065	0.00740936	0.0271514
2119	ETV5	-0.106115	0.00148626	0.00851501
6715	SRD5A1	0.113764	0.000654812	0.00479208
8499	PPFIA2	-0.100536	0.0026174	0.0126464
7274	TTPA	0.106944	0.00136325	0.00796499
64319	FBRS	-0.127619	0.000130194	0.00155552
6742	SSBP1	0.117989	0.000407378	0.00344382
29968	PSAT1	0.10238	0.00217724	0.0111259
140767	NRSN1	-0.0893334	0.00752523	0.0274291
85004	RERG	-0.164042	8.16439e-07	4.75908e-05
10811	NOXA1	-0.160592	1.39087e-06	6.57776e-05
55805	LRP2BP	-0.107666	0.0012639	0.00757888
23062	GGA2	-0.096627	0.00382971	0.0167233
4692	NDN	0.101664	0.00233941	0.0116842
153579	BTNL9	0.0832091	0.0128184	0.0414571
55795	PCID2	-0.0817524	0.014483	0.0453203
94	ACVRL1	-0.08471	0.0112825	0.0375559
7096	TLR1	0.101855	0.00229506	0.0115398
81669	CCNL2	-0.127174	0.000137486	0.00161788
7707	ZNF148	-0.0941652	0.00483466	0.0199968
6926	TBX3	-0.113895	0.000645372	0.0047299
388886	LRRC75B	-0.124059	0.000200398	0.00208422
6560	SLC12A4	0.0876827	0.00871376	0.0305683
51362	CDC40	-0.0827106	0.0133679	0.0426023
5604	MAP2K1	0.156423	2.60881e-06	0.000104624
26037	SIPA1L1	-0.100054	0.00274495	0.0130678
50940	PDE11A	0.103089	0.00202687	0.0106061
23002	DAAM1	-0.1143	0.000617054	0.00463068
84189	SLITRK6	0.0807001	0.015801	0.0482844
1628	DBP	-0.0807305	0.0157615	0.0482076
57449	PLEKHG5	-0.139237	2.94453e-05	0.000540489
5689	PSMB1	0.083864	0.0121268	0.0396295
285596	FAM153A	-0.0988447	0.00309086	0.0142021
85478	CCDC65	-0.0980238	0.00334773	0.0150109
29095	ORMDL2	0.128791	0.000112672	0.00140563
3398	ID2	-0.114246	0.000620786	0.00463786
6894	TARBP1	-0.162183	1.08939e-06	5.6412e-05
57683	ZDBF2	-0.112534	0.000749648	0.00523397
64794	DDX31	-0.139282	2.92699e-05	0.000539449
23217	ZFR2	-0.10076	0.00255983	0.0124829
2048	EPHB2	-0.115825	0.000520467	0.00414801
10361	NPM2	-0.098238	0.00327889	0.0148215
23119	HIC2	-0.121998	0.000255914	0.00247663
388722	C1orf53	0.115057	0.000567235	0.00438819
1128	CHRM1	-0.0995267	0.00289128	0.0135205
51301	GCNT4	-0.103683	0.00190836	0.010102
3633	INPP5B	-0.0877289	0.00867833	0.0305081
114548	NLRP3	-0.105461	0.00159038	0.00879067
26152	ZNF337	-0.101858	0.00229436	0.0115398
9211	LGI1	-0.128746	0.000113304	0.00140907
1051	CEBPB	-0.131131	8.41346e-05	0.00113504
54504	CPVL	0.141962	2.04143e-05	0.00042288
654817	NCF1C	0.0907745	0.00660852	0.0248017
9727	RAB11FIP3	-0.08214	0.0140224	0.0441826
22948	CCT5	0.124706	0.000185432	0.00198498
23654	PLXNB2	-0.116265	0.00049534	0.00399861
6472	SHMT2	-0.0839052	0.0120845	0.0395427
84215	ZNF541	-0.154102	3.67711e-06	0.000128905
63874	ABHD4	0.0985267	0.00318815	0.0145161
142678	MIB2	-0.102236	0.00220915	0.0112317
6540	SLC6A13	-0.13209	7.45349e-05	0.00104967
196968	DNM1P46	0.104546	0.00174732	0.0094491
Abbreviations: DFP, patients with drug-naive first-episode psychosis; FDR-BH, Benjamini and Hochberg false discovery rate.
