# Supplementary material for: Resting-state brain functional alterations and their genetic mechanisms in drug-naive first-episode psychosis
Source: Schizophrenia (Heidelb). 2023 Feb 25;9(1):13. doi: 10.1038/s41537-023-00338-z (PMC9968350; doi:10.1038/s41537-023-00338-z)
Supplement: Supplementary file 3 — Supplementary file 2 [file 41537_2023_338_MOESM3_ESM.xls]

## Sheet: Sheet1
The genes related to brain functional alterations in DFP identified at the DS cutoff thresholds of 40% and 60%
0.4		0.6
Entrez ID	Gene symbol	Entrez ID	Gene symbol
56961	SHD	56961	SHD
342667	STAC2	342667	STAC2
6323	SCN1A	6323	SCN1A
286	ANK1	286	ANK1
404037	HAPLN4	404037	HAPLN4
116135	LRRC3B	10231	RCAN2
10231	RCAN2	56648	EIF5A2
56648	EIF5A2	1809	DPYSL3
1809	DPYSL3	9362	CPNE6
8482	SEMA7A	3755	KCNG1
9362	CPNE6	326624	RAB37
3755	KCNG1	9480	ONECUT2
326624	RAB37	9750	RIPOR2
9480	ONECUT2	147381	CBLN2
9750	RIPOR2	386618	KCTD4
147381	CBLN2	93099	DMKN
386618	KCTD4	3787	KCNS1
93099	DMKN	5816	PVALB
3787	KCNS1	113263	GLCCI1
5816	PVALB	2558	GABRA5
113263	GLCCI1	2173	FABP7
2558	GABRA5	5569	PKIA
2173	FABP7	2254	FGF9
5569	PKIA	56256	SERTAD4
2254	FGF9	2742	GLRA2
5396	PRRX1	128414	NKAIN4
56256	SERTAD4	6503	SLA
2742	GLRA2	6335	SCN9A
128414	NKAIN4	430	ASCL2
6503	SLA	83692	CD99L2
6335	SCN9A	2104	ESRRG
430	ASCL2	10983	CCNI
83692	CD99L2	84332	DYDC2
2104	ESRRG	23531	MMD
10983	CCNI	284348	LYPD5
84332	DYDC2	349136	WDR86
23531	MMD	8682	PEA15
284348	LYPD5	9127	P2RX6
349136	WDR86	3485	IGFBP2
8682	PEA15	83547	RILP
9127	P2RX6	687	KLF9
3485	IGFBP2	79754	ASB13
83547	RILP	6751	SSTR1
687	KLF9	8912	CACNA1H
79754	ASB13	54793	KCTD9
6751	SSTR1	79698	ZMAT4
8912	CACNA1H	56906	THAP10
54793	KCTD9	83482	SCRT1
79698	ZMAT4	56172	ANKH
56906	THAP10	57125	PLXDC1
83482	SCRT1	8174	MADCAM1
56172	ANKH	55022	PID1
57125	PLXDC1	284273	ZADH2
8174	MADCAM1	5580	PRKCD
55022	PID1	9118	INA
284273	ZADH2	574036	SERTAD4-AS1
5580	PRKCD	79645	EFCAB1
9118	INA	23255	MTCL1
53616	ADAM22	3598	IL13RA2
574036	SERTAD4-AS1	114880	OSBPL6
79645	EFCAB1	395	ARHGAP6
23255	MTCL1	80119	PIF1
3598	IL13RA2	167681	PRSS35
114880	OSBPL6	6096	RORB
395	ARHGAP6	3902	LAG3
80119	PIF1	2035	EPB41
167681	PRSS35	1690	COCH
55615	PRR5	57718	PPP4R4
6096	RORB	5733	PTGER3
3902	LAG3	260434	PYDC1
2035	EPB41	2878	GPX3
1690	COCH	8321	FZD1
57718	PPP4R4	80820	EEPD1
5733	PTGER3	9478	CABP1
260434	PYDC1	51571	FAM49B
2878	GPX3	25907	TMEM158
8321	FZD1	254170	FBXO33
80820	EEPD1	9957	HS3ST1
9478	CABP1	5979	RET
51571	FAM49B	57146	TMEM159
25907	TMEM158	80307	FER1L4
254170	FBXO33	57644	MYH7B
9957	HS3ST1	55806	HR
5979	RET	91252	SLC39A13
57146	TMEM159	285016	ALKAL2
80307	FER1L4	402381	SOHLH1
57644	MYH7B	342184	FMN1
55806	HR	129804	FBLN7
91252	SLC39A13	220202	ATOH7
285016	ALKAL2	25788	RAD54B
402381	SOHLH1	148252	DIRAS1
342184	FMN1	10891	PPARGC1A
129804	FBLN7	54112	GPR88
220202	ATOH7	51312	SLC25A37
25788	RAD54B	147372	CCBE1
148252	DIRAS1	25900	IFFO1
10891	PPARGC1A	57616	TSHZ3
246330	PELI3	90865	IL33
54112	GPR88	26007	TKFC
51312	SLC25A37	5937	RBMS1
147372	CCBE1	57687	VAT1L
25900	IFFO1	162494	RHBDL3
57616	TSHZ3	3358	HTR2C
90865	IL33	1289	COL5A1
26007	TKFC	5582	PRKCG
5937	RBMS1	5912	RAP2B
57687	VAT1L	84448	ABLIM2
162494	RHBDL3	80765	STARD5
3358	HTR2C	55244	SLC47A1
1289	COL5A1	5264	PHYH
5582	PRKCG	57512	GPR158
2952	GSTT1	4258	MGST2
54874	FNBP1L	5801	PTPRR
5912	RAP2B	7026	NR2F2
84448	ABLIM2	286336	FAM78A
80765	STARD5	55521	TRIM36
55244	SLC47A1	51440	HPCAL4
348980	HCN1	51278	IER5
5264	PHYH	122953	JDP2
57512	GPR158	5122	PCSK1
4258	MGST2	27132	CPNE7
5801	PTPRR	9315	NREP
7026	NR2F2	79815	NIPAL2
286336	FAM78A	28231	SLCO4A1
55521	TRIM36	10388	SYCP2
51440	HPCAL4	26471	NUPR1
51278	IER5	10739	RFPL2
122953	JDP2	9840	TESPA1
5122	PCSK1	23780	APOL2
8604	SLC25A12	253314	EIF4E1B
27132	CPNE7	55959	SULF2
9315	NREP	9196	KCNAB3
79815	NIPAL2	246213	SLC17A8
28231	SLCO4A1	3782	KCNN3
10388	SYCP2	2908	NR3C1
26471	NUPR1	1675	CFD
10739	RFPL2	5141	PDE4A
9840	TESPA1	114801	TMEM200A
23780	APOL2	4257	MGST1
253314	EIF4E1B	3350	HTR1A
55959	SULF2	134548	SOWAHA
9196	KCNAB3	27151	CPAMD8
246213	SLC17A8	163702	IFNLR1
3782	KCNN3	330	BIRC3
2908	NR3C1	121793	TEX29
1675	CFD	1290	COL5A2
5141	PDE4A	10402	ST3GAL6
90488	TMEM263	7139	TNNT2
114801	TMEM200A	54496	PRMT7
4257	MGST1	81605	URM1
3350	HTR1A	130399	ACVR1C
134548	SOWAHA	8817	FGF18
27151	CPAMD8	343263	MYBPHL
163702	IFNLR1	80179	MYO19
330	BIRC3	93081	TEX30
121793	TEX29	433	ASGR2
1290	COL5A2	367	AR
10402	ST3GAL6	390616	ANKRD34C
7139	TNNT2	9055	PRC1
54496	PRMT7	375057	STUM
81605	URM1	55800	SCN3B
130399	ACVR1C	27430	MAT2B
8817	FGF18	63876	PKNOX2
343263	MYBPHL	7378	UPP1
80179	MYO19	285613	RELL2
93081	TEX30	29902	FAM216A
433	ASGR2	145748	LYSMD4
367	AR	6489	ST8SIA1
390616	ANKRD34C	25791	NGEF
9055	PRC1	63939	FAM217B
375057	STUM	60370	AVPI1
55800	SCN3B	495	ATP4A
27430	MAT2B	124842	TMEM132E
63876	PKNOX2	55013	MCUB
7378	UPP1	817	CAMK2D
285613	RELL2	643037	C11orf97
29902	FAM216A	7222	TRPC3
145748	LYSMD4	57214	CEMIP
23484	LEPROTL1	1113	CHGA
6489	ST8SIA1	79740	ZBBX
55190	NUDT11	220	ALDH1A3
25791	NGEF	257194	NEGR1
63939	FAM217B	255043	TMEM86B
60370	AVPI1	7545	ZIC1
495	ATP4A	202333	CMYA5
124842	TMEM132E	131566	DCBLD2
55013	MCUB	7791	ZYX
817	CAMK2D	2888	GRB14
643037	C11orf97	3708	ITPR1
7222	TRPC3	84063	KIRREL2
57214	CEMIP	375449	MAST4
1113	CHGA	57084	SLC17A6
79740	ZBBX	58486	ZBED5
220	ALDH1A3	5332	PLCB4
257194	NEGR1	2322	FLT3
255043	TMEM86B	81786	TRIM7
7545	ZIC1	158219	TTC39B
202333	CMYA5	54407	SLC38A2
131566	DCBLD2	56848	SPHK2
7791	ZYX	134121	C5orf49
2888	GRB14	51676	ASB2
3708	ITPR1	10011	SRA1
84063	KIRREL2	148022	TICAM1
54756	IL17RD	4599	MX1
375449	MAST4	3355	HTR1F
57084	SLC17A6	26996	GPR160
58486	ZBED5	84940	CORO6
22891	ZNF365	163183	SYNE4
5332	PLCB4	1050	CEBPA
2322	FLT3	55885	LMO3
81786	TRIM7	56937	PMEPA1
158219	TTC39B	5463	POU6F1
54407	SLC38A2	51168	MYO15A
56848	SPHK2	124056	NOXO1
134121	C5orf49	23143	LRCH1
51676	ASB2	84812	PLCD4
10011	SRA1	23415	KCNH4
148022	TICAM1	5874	RAB27B
4599	MX1	10974	ADIRF
3355	HTR1F	387640	SKIDA1
26996	GPR160	64218	SEMA4A
84940	CORO6	2890	GRIA1
163183	SYNE4	27341	RRP7A
1050	CEBPA	646627	LYPD8
55885	LMO3	10370	CITED2
56937	PMEPA1	2849	GPR26
5463	POU6F1	2239	GPC4
51168	MYO15A	8553	BHLHE40
124056	NOXO1	1005	CDH7
23143	LRCH1	3653	IPW
84812	PLCD4	339479	BRINP3
23415	KCNH4	493	ATP2B4
5874	RAB27B	339390	CLEC4G
10974	ADIRF	5116	PCNT
387640	SKIDA1	113622	ADPRHL1
64218	SEMA4A	55006	TRMT61B
2890	GRIA1	7737	RNF113A
27341	RRP7A	58157	NGB
646627	LYPD8	91683	SYT12
10370	CITED2	49854	ZBTB21
2849	GPR26	158798	AKAP14
2239	GPC4	55342	STRBP
8553	BHLHE40	285368	PRRT3
1005	CDH7	223117	SEMA3D
3653	IPW	8581	LY6D
339479	BRINP3	9615	GDA
493	ATP2B4	26523	AGO1
339390	CLEC4G	6775	STAT4
5116	PCNT	92196	DAPL1
113622	ADPRHL1	64792	IFT22
55006	TRMT61B	4602	MYB
7737	RNF113A	3382	ICA1
58157	NGB	116372	LYPD1
91683	SYT12	1136	CHRNA3
49854	ZBTB21	25924	MYRIP
158798	AKAP14	26232	FBXO2
55342	STRBP	26230	TIAM2
285368	PRRT3	10645	CAMKK2
223117	SEMA3D	1893	ECM1
8581	LY6D	284485	RIIAD1
9615	GDA	56953	NT5M
26523	AGO1	5330	PLCB2
6775	STAT4	51538	ZCCHC17
92196	DAPL1	6732	SRPK1
64792	IFT22	5292	PIM1
4602	MYB	57630	SH3RF1
11281	POU6F2	26002	MOXD1
3382	ICA1	1176	AP3S1
116372	LYPD1	4636	MYL5
1136	CHRNA3	132112	RTP1
25924	MYRIP	338645	LUZP2
26232	FBXO2	92597	MOB1B
26230	TIAM2	5650	KLK7
10645	CAMKK2	29906	ST8SIA5
1893	ECM1	9975	NR1D2
284485	RIIAD1	22801	ITGA11
56953	NT5M	7125	TNNC2
5330	PLCB2	115207	KCTD12
51538	ZCCHC17	23551	RASD2
6732	SRPK1	64850	ETNPPL
5292	PIM1	123036	TC2N
57630	SH3RF1	51161	C3orf18
26002	MOXD1	157848	NKX6-3
1176	AP3S1	1910	EDNRB
4636	MYL5	5734	PTGER4
132112	RTP1	1159	CKMT1B
338645	LUZP2	129642	MBOAT2
92597	MOB1B	83988	NCALD
5650	KLK7	79990	PLEKHH3
29906	ST8SIA5	285905	INTS4P1
9975	NR1D2	114876	OSBPL1A
22801	ITGA11	2200	FBN1
7125	TNNC2	114907	FBXO32
100288911	LOC100288911	51174	TUBD1
115207	KCTD12	56936	CCDC177
23551	RASD2	5865	RAB3B
64850	ETNPPL	6833	ABCC8
123036	TC2N	7409	VAV1
51161	C3orf18	25989	ULK3
157848	NKX6-3	8814	CDKL1
1910	EDNRB	26031	OSBPL3
5734	PTGER4	341359	SYT10
1159	CKMT1B	60625	DHX35
129642	MBOAT2	9665	MARF1
83988	NCALD	10884	MRPS30
79990	PLEKHH3	6676	SPAG4
285905	INTS4P1	11010	GLIPR1
114876	OSBPL1A	57541	ZNF398
2200	FBN1	7347	UCHL3
114907	FBXO32	5814	PURB
51174	TUBD1	83857	TMTC1
56936	CCDC177	339524	LINC01140
5865	RAB3B	9828	ARHGEF17
55509	BATF3	1620	BRINP1
6833	ABCC8	56884	FSTL5
7409	VAV1	3705	ITPK1
25989	ULK3	2681	GGTA1P
8814	CDKL1	8727	CTNNAL1
26031	OSBPL3	54806	AHI1
341359	SYT10	84814	PLPP7
60625	DHX35	390010	NKX1-2
9665	MARF1	4685	NCAM2
10884	MRPS30	6095	RORA
6676	SPAG4	23359	FAM189A1
11010	GLIPR1	2161	F12
57541	ZNF398	285126	DNAJC5G
7347	UCHL3	5325	PLAGL1
5814	PURB	117154	DACH2
83857	TMTC1	57732	ZFYVE28
339524	LINC01140	389941	C1QL3
9828	ARHGEF17	7477	WNT7B
1620	BRINP1	357	SHROOM2
56884	FSTL5	57484	RNF150
3705	ITPK1	27086	FOXP1
2681	GGTA1P	8324	FZD7
8727	CTNNAL1	5502	PPP1R1A
54806	AHI1	9215	LARGE1
84814	PLPP7	80031	SEMA6D
390010	NKX1-2	127845	GOLT1A
4685	NCAM2	63982	ANO3
6095	RORA	23432	GPR161
23359	FAM189A1	6197	RPS6KA3
2161	F12	84684	INSM2
285126	DNAJC5G	5961	PRPH2
5325	PLAGL1	84811	BUD13
117154	DACH2	396	ARHGDIA
57732	ZFYVE28	8975	USP13
389941	C1QL3	22874	PLEKHA6
7477	WNT7B	4609	MYC
357	SHROOM2	23285	KIAA1107
57484	RNF150	154790	CLEC2L
27086	FOXP1	23596	OPN3
8324	FZD7	7051	TGM1
5502	PPP1R1A	163486	DENND1B
9215	LARGE1	112464	CAVIN3
80031	SEMA6D	11278	KLF12
127845	GOLT1A	284339	TMEM145
63982	ANO3	79148	MMP28
23432	GPR161	440823	MIAT
6197	RPS6KA3	554236	DPY19L2P1
84684	INSM2	8557	TCAP
5961	PRPH2	203111	ERICH5
84811	BUD13	2675	GFRA2
396	ARHGDIA	23089	PEG10
8975	USP13	256130	TMEM196
22874	PLEKHA6	144165	PRICKLE1
4609	MYC	762	CA4
23285	KIAA1107	2016	EMX1
154790	CLEC2L	64771	C6orf106
23596	OPN3	80036	TRPM3
7051	TGM1	1381	CRABP1
163486	DENND1B	5467	PPARD
112464	CAVIN3	23516	SLC39A14
11278	KLF12	10602	CDC42EP3
284339	TMEM145	8646	CHRD
79148	MMP28	4885	NPTX2
440823	MIAT	60492	CCDC90B
554236	DPY19L2P1	84250	SLF1
8557	TCAP	3985	LIMK2
203111	ERICH5	3175	ONECUT1
2172	FABP6	51172	NAGPA
2675	GFRA2	80818	ZNF436
23089	PEG10	7473	WNT3
256130	TMEM196	6905	TBCE
144165	PRICKLE1	7692	ZNF133
762	CA4	79944	L2HGDH
5595	MAPK3	83442	SH3BGRL3
2016	EMX1	4157	MC1R
64771	C6orf106	125488	TTC39C
80036	TRPM3	10309	CCNO
1381	CRABP1	85236	HIST1H2BK
5467	PPARD	3957	LGALS2
23516	SLC39A14	9168	TMSB10
10602	CDC42EP3	29803	REPIN1
8646	CHRD	10605	PAIP1
4885	NPTX2	26577	PCOLCE2
60492	CCDC90B	4147	MATN2
84250	SLF1	4843	NOS2
3985	LIMK2	644139	PIRT
3175	ONECUT1	7038	TG
51172	NAGPA	54812	AFTPH
80818	ZNF436	4072	EPCAM
7473	WNT3	154215	NKAIN2
6905	TBCE	7352	UCP3
7692	ZNF133	27253	PCDH17
79944	L2HGDH	8437	RASAL1
83442	SH3BGRL3	54212	SNTG1
4157	MC1R	5915	RARB
125488	TTC39C	90161	HS6ST2
10309	CCNO	6091	ROBO1
85236	HIST1H2BK	55809	TRERF1
3957	LGALS2	148979	GLIS1
9168	TMSB10	10194	TSHZ1
29803	REPIN1	23245	ASTN2
10605	PAIP1	168391	GALNTL5
26577	PCOLCE2	84864	RIOX2
4147	MATN2	23274	CLEC16A
4843	NOS2	79712	GTDC1
644139	PIRT	9592	IER2
7038	TG	7089	TLE2
54812	AFTPH	51155	JPT1
4072	EPCAM	55182	RNF220
154215	NKAIN2	1009	CDH11
7352	UCP3	1602	DACH1
27253	PCDH17	8497	PPFIA4
8437	RASAL1	8884	SLC5A6
54212	SNTG1	64101	LRRC4
5915	RARB	81576	CCDC130
90161	HS6ST2	55876	GSDMB
6091	ROBO1	341	APOC1
55809	TRERF1	85015	USP45
148979	GLIS1	151056	PLB1
10194	TSHZ1	9064	MAP3K6
23245	ASTN2	51668	HSPB11
168391	GALNTL5	84759	PCGF1
84864	RIOX2	7769	ZNF226
23274	CLEC16A	5016	OVGP1
79712	GTDC1	9175	MAP3K13
9592	IER2	54873	PALMD
7089	TLE2	23236	PLCB1
51155	JPT1	54910	SEMA4C
55208	DCUN1D2	54878	DPP8
55182	RNF220	219539	YPEL4
1009	CDH11	56954	NIT2
1602	DACH1	55008	HERC6
8497	PPFIA4	58495	OVOL2
9535	GMFG	624	BDKRB2
8884	SLC5A6	79078	C1orf50
64101	LRRC4	5550	PREP
81576	CCDC130	55365	TMEM176A
55876	GSDMB	4050	LTB
341	APOC1	123041	SLC24A4
85015	USP45	9254	CACNA2D2
151056	PLB1	389	RHOC
9064	MAP3K6	406	ARNTL
51668	HSPB11	4837	NNMT
84759	PCGF1	10090	UST
7769	ZNF226	4703	NEB
5016	OVGP1	9655	SOCS5
9175	MAP3K13	23671	TMEFF2
54873	PALMD	23768	FLRT2
79075	DSCC1	9317	PTER
23236	PLCB1	5310	PKD1
54910	SEMA4C	6623	SNCG
54878	DPP8	6251	RSU1
219539	YPEL4	22865	SLITRK3
56954	NIT2	127933	UHMK1
55008	HERC6	30846	EHD2
58495	OVOL2	63933	MCUR1
624	BDKRB2	200132	TCTEX1D1
79078	C1orf50	124923	SGK494
5550	PREP	7941	PLA2G7
55365	TMEM176A	26061	HACL1
4050	LTB	3097	HIVEP2
123041	SLC24A4	10560	SLC19A2
9254	CACNA2D2	5452	POU2F2
389	RHOC	29109	FHOD1
406	ARNTL	57519	STARD9
4837	NNMT	4826	NNAT
10090	UST	6586	SLIT3
4703	NEB	8323	FZD6
9655	SOCS5	79016	DDA1
23671	TMEFF2	81	ACTN4
23768	FLRT2	2281	FKBP1B
9317	PTER	57232	ZNF630
5310	PKD1	54331	GNG2
6623	SNCG	260425	MAGI3
6251	RSU1	9515	STXBP5L
22865	SLITRK3	57559	STAMBPL1
127933	UHMK1	200879	LIPH
30846	EHD2	27255	CNTN6
63933	MCUR1	5988	RFPL1
200132	TCTEX1D1	84303	CHCHD6
124923	SGK494	57451	TENM2
7941	PLA2G7	79031	PDCL3
26061	HACL1	27010	TPK1
3097	HIVEP2	23281	MTUS2
10560	SLC19A2	114879	OSBPL5
5452	POU2F2	57705	WDFY4
29109	FHOD1	145447	ABHD12B
57519	STARD9	56971	CEACAM19
4826	NNAT	116535	MRGPRF
6586	SLIT3	144402	CPNE8
28959	TMEM176B	4013	VWA5A
8323	FZD6	23263	MCF2L
79016	DDA1	100129460	DPY19L1P1
81	ACTN4	8718	TNFRSF25
2281	FKBP1B	2764	GMFB
57232	ZNF630	23237	ARC
54331	GNG2	124045	SPATA33
260425	MAGI3	5655	KLK10
9515	STXBP5L	6664	SOX11
57559	STAMBPL1	84159	ARID5B
200879	LIPH	128434	VSTM2L
27255	CNTN6	3881	KRT31
5988	RFPL1	7025	NR2F1
84303	CHCHD6	79663	HSPBAP1
112495	GTF3C6	127396	ZNF684
57451	TENM2	26040	SETBP1
79031	PDCL3	122402	TDRD9
27010	TPK1	389792	IER5L
23281	MTUS2	23072	HECW1
114879	OSBPL5	4121	MAN1A1
57705	WDFY4	25834	MGAT4C
145447	ABHD12B	221303	FAM162B
56971	CEACAM19	4058	LTK
116535	MRGPRF	728464	METTL24
144402	CPNE8	84851	TRIM52
4013	VWA5A	55930	MYO5C
23263	MCF2L	441168	CALHM6
100129460	DPY19L1P1	64132	XYLT2
8718	TNFRSF25	161357	MDGA2
2764	GMFB	25787	DGCR9
23237	ARC	79064	TMEM223
124045	SPATA33	10369	CACNG2
5655	KLK10	29997	NOP53
6664	SOX11	27163	NAAA
84159	ARID5B	7718	ZNF165
128434	VSTM2L	9937	DCLRE1A
3881	KRT31	2820	GPD2
5831	PYCR1	1807	DPYS
7025	NR2F1	9891	NUAK1
79663	HSPBAP1	83999	KREMEN1
127396	ZNF684	50853	VILL
26040	SETBP1	22895	RPH3A
122402	TDRD9	5606	MAP2K3
389792	IER5L	4900	NRGN
23072	HECW1	146050	ZSCAN29
4121	MAN1A1	222484	LNX2
25834	MGAT4C	2710	GK
221303	FAM162B	197335	WDR90
4058	LTK	3338	DNAJC4
728464	METTL24	10954	PDIA5
84851	TRIM52	10795	ZNF268
84059	ADGRV1	5594	MAPK1
55930	MYO5C	51149	MRNIP
441168	CALHM6	7704	ZBTB16
64132	XYLT2	728448	PPIEL
161357	MDGA2	8573	CASK
25787	DGCR9	401145	CCSER1
79064	TMEM223	653247	PRB2
10369	CACNG2	7746	ZSCAN9
29997	NOP53	9759	HDAC4
27163	NAAA	9811	CTIF
7718	ZNF165	57646	USP28
9937	DCLRE1A	3760	KCNJ3
2820	GPD2	84870	RSPO3
1807	DPYS	9572	NR1D1
54221	SNTG2	149297	FAM78B
9891	NUAK1	3275	PRMT2
83999	KREMEN1	3624	INHBA
50853	VILL	151835	CPNE9
22895	RPH3A	9218	VAPA
5606	MAP2K3	5954	RCN1
4900	NRGN	2556	GABRA3
146050	ZSCAN29	54206	ERRFI1
222484	LNX2	54961	SSH3
2710	GK	10123	ARL4C
197335	WDR90	59342	SCPEP1
3338	DNAJC4	1294	COL7A1
10954	PDIA5	727800	RNF208
10795	ZNF268	91392	ZNF502
5594	MAPK1	58500	ZNF250
51149	MRNIP	79960	JADE1
7704	ZBTB16	9681	DEPDC5
728448	PPIEL	5720	PSME1
3241	HPCAL1	10867	TSPAN9
8573	CASK	90102	PHLDB2
401145	CCSER1	196403	DTX3
653247	PRB2	113829	SLC35A4
7746	ZSCAN9	57210	SLC45A4
9759	HDAC4	51559	NT5DC3
9811	CTIF	5119	CHMP1A
57646	USP28	6710	SPTB
3760	KCNJ3	79750	ZNF385D
84870	RSPO3	2051	EPHB6
23370	ARHGEF18	9920	KBTBD11
9572	NR1D1	90529	STPG1
415117	STX19	168090	C6orf118
149297	FAM78B	10615	SPAG5
3275	PRMT2	286826	LIN9
3624	INHBA	55054	ATG16L1
151835	CPNE9	8574	AKR7A2
9218	VAPA	338811	FAM19A2
5954	RCN1	4986	OPRK1
2556	GABRA3	91156	IGFN1
54206	ERRFI1	1047	CLGN
54961	SSH3	55920	RCC2
10123	ARL4C	10536	P3H3
785	CACNB4	79874	RABEP2
59342	SCPEP1	84148	KAT8
1294	COL7A1	23314	SATB2
727800	RNF208	54536	EXOC6
91392	ZNF502	23506	BICRAL
58500	ZNF250	51720	UIMC1
79960	JADE1	222962	SLC29A4
9681	DEPDC5	79918	SETD6
5720	PSME1	9949	AMMECR1
10867	TSPAN9	8997	KALRN
90102	PHLDB2	3483	IGFALS
196403	DTX3	167410	LIX1
113829	SLC35A4	134265	AFAP1L1
57210	SLC45A4	140733	MACROD2
51559	NT5DC3	7673	ZNF222
5119	CHMP1A	252995	FNDC5
6710	SPTB	22954	TRIM32
79750	ZNF385D	26059	ERC2
2051	EPHB6	1958	EGR1
9920	KBTBD11	349152	DPY19L2P2
90529	STPG1	57626	KLHL1
2563	GABRD	131076	CCDC58
168090	C6orf118	203228	C9orf72
10615	SPAG5	5208	PFKFB2
286826	LIN9	55343	SLC35C1
55054	ATG16L1	414152	C10orf105
8574	AKR7A2	55502	HES6
338811	FAM19A2	54487	DGCR8
4986	OPRK1	2650	GCNT1
91156	IGFN1	90850	ZNF598
1047	CLGN	23609	MKRN2
55920	RCC2	79041	TMEM38A
10536	P3H3	28960	DCPS
79874	RABEP2	92370	PXYLP1
84148	KAT8	10562	OLFM4
23314	SATB2	7181	NR2C1
54536	EXOC6	146433	IL34
23506	BICRAL	6934	TCF7L2
51720	UIMC1	9348	NDST3
222962	SLC29A4	6281	S100A10
79918	SETD6	81539	SLC38A1
9949	AMMECR1	9372	ZFYVE9
8997	KALRN	10038	PARP2
3483	IGFALS	23216	TBC1D1
167410	LIX1	65263	PYCR3
134265	AFAP1L1	7434	VIPR2
152940	C4orf45	1027	CDKN1B
140733	MACROD2	84626	KRBA1
7673	ZNF222	80115	BAIAP2L2
56660	KCNK12	8913	CACNA1G
252995	FNDC5	1523	CUX1
22954	TRIM32	445	ASS1
114132	SIGLEC11	339448	C1orf174
26059	ERC2	64411	ARAP3
1958	EGR1	57194	ATP10A
349152	DPY19L2P2	5493	PPL
57626	KLHL1	23221	RHOBTB2
131076	CCDC58	59307	SIGIRR
203228	C9orf72	84898	PLXDC2
5208	PFKFB2	8857	FCGBP
55343	SLC35C1	6949	TCOF1
414152	C10orf105	54414	SIAE
55502	HES6	81544	GDPD5
54487	DGCR8	11167	FSTL1
2650	GCNT1	204962	SLC44A5
90850	ZNF598	7114	TMSB4X
23609	MKRN2	602	BCL3
79041	TMEM38A	8635	RNASET2
28960	DCPS	8440	NCK2
92370	PXYLP1	64838	FNDC4
10562	OLFM4	11346	SYNPO
23105	FSTL4	118429	ANTXR2
7181	NR2C1	253152	EPHX4
146433	IL34	6612	SUMO3
6934	TCF7L2	90634	N4BP2L1
9348	NDST3	9531	BAG3
6281	S100A10	5187	PER1
4968	OGG1	56652	TWNK
81539	SLC38A1	1122	CHML
9372	ZFYVE9	27075	TSPAN13
10038	PARP2	55654	TMEM127
23216	TBC1D1	56776	FMN2
65263	PYCR3	54851	ANKRD49
7434	VIPR2	53942	CNTN5
1027	CDKN1B	883	KYAT1
10814	CPLX2	1291	COL6A1
84626	KRBA1	5891	MOK
80115	BAIAP2L2	146664	MGAT5B
8913	CACNA1G	26073	POLDIP2
1523	CUX1	9231	DLG5
445	ASS1	23414	ZFPM2
339448	C1orf174	7342	UBP1
64411	ARAP3	432	ASGR1
57194	ATP10A	57713	SFMBT2
5493	PPL	118813	ZFYVE27
23221	RHOBTB2	23492	CBX7
59307	SIGIRR	54857	GDPD2
84898	PLXDC2	133522	PPARGC1B
8857	FCGBP	26507	CNNM1
6949	TCOF1	3290	HSD11B1
54414	SIAE	10057	ABCC5
81544	GDPD5	401494	HACD4
11167	FSTL1	10100	TSPAN2
204962	SLC44A5	132671	SPATA18
7114	TMSB4X	55577	NAGK
602	BCL3	57159	TRIM54
8635	RNASET2	149076	ZNF362
8440	NCK2	94233	OPN4
64838	FNDC4	403341	ZBTB34
11346	SYNPO	55802	DCP1A
118429	ANTXR2	79661	NEIL1
253152	EPHX4	389075	RESP18
6612	SUMO3	55656	INTS8
90634	N4BP2L1	2982	GUCY1A1
201627	DENND6A	3909	LAMA3
9531	BAG3	10174	SORBS3
5187	PER1	50488	MINK1
56652	TWNK	9020	MAP3K14
1122	CHML	126823	KLHDC9
23199	GSE1	196051	PLPP4
27075	TSPAN13	4852	NPY
55654	TMEM127	79178	THTPA
56776	FMN2	26146	TRAF3IP1
54851	ANKRD49	27115	PDE7B
53942	CNTN5	64901	RANBP17
883	KYAT1	57333	RCN3
1291	COL6A1	57568	SIPA1L2
5891	MOK	166614	DCLK2
146664	MGAT5B	65249	ZSWIM4
26073	POLDIP2	11066	SNRNP35
9231	DLG5	80305	TRABD
23414	ZFPM2	27254	CSDC2
7342	UBP1	3049	HBQ1
432	ASGR1	57827	C6orf47
57713	SFMBT2	84449	ZNF333
118813	ZFYVE27	261729	STEAP2
23492	CBX7	203068	TUBB
54857	GDPD2	93663	ARHGAP18
133522	PPARGC1B	2354	FOSB
26507	CNNM1	117145	THEM4
3290	HSD11B1	441666	LOC441666
10057	ABCC5	23294	ANKS1A
401494	HACD4	26122	EPC2
10100	TSPAN2	6578	SLCO2A1
132671	SPATA18	57619	SHROOM3
55577	NAGK	51693	TRAPPC2L
57159	TRIM54	8028	MLLT10
149076	ZNF362	56122	PCDHB14
94233	OPN4	120892	LRRK2
403341	ZBTB34	55196	KIAA1551
55802	DCP1A	7799	PRDM2
79661	NEIL1	127733	UBXN10
389075	RESP18	84632	AFAP1L2
84440	RAB11FIP4	10870	HCST
55656	INTS8	766	CA7
2982	GUCY1A1	5923	RASGRF1
3909	LAMA3	55367	PIDD1
10174	SORBS3	3556	IL1RAP
50488	MINK1	1135	CHRNA2
9020	MAP3K14	10446	LRRN2
126823	KLHDC9	64116	SLC39A8
196051	PLPP4	57414	RHBDD2
4852	NPY	4215	MAP3K3
79178	THTPA	1272	CNTN1
26146	TRAF3IP1	170961	ANKRD24
27115	PDE7B	143684	FAM76B
64901	RANBP17	85446	ZFHX2
57333	RCN3	85364	ZCCHC3
57568	SIPA1L2	9013	TAF1C
166614	DCLK2	54660	PCDHB18P
65249	ZSWIM4	255101	CFAP65
11066	SNRNP35	10636	RGS14
80305	TRABD	282973	JAKMIP3
27254	CSDC2	51341	ZBTB7A
3049	HBQ1	64949	MRPS26
57827	C6orf47	55530	SVOP
84449	ZNF333	54809	SAMD9
261729	STEAP2	129684	CNTNAP5
203068	TUBB	9308	CD83
93663	ARHGAP18	9612	NCOR2
219749	ZNF25	64847	SPATA20
2354	FOSB	146705	TEPSIN
117145	THEM4	8911	CACNA1I
441666	LOC441666	1069	CETN2
23294	ANKS1A	223	ALDH9A1
26122	EPC2	11122	PTPRT
6578	SLCO2A1	55596	ZCCHC8
57619	SHROOM3	284184	NDUFAF8
51693	TRAPPC2L	57110	HRASLS
8028	MLLT10	23545	ATP6V0A2
56122	PCDHB14	6660	SOX5
120892	LRRK2	339487	ZBTB8OS
55196	KIAA1551	55139	ANKZF1
7799	PRDM2	9479	MAPK8IP1
127733	UBXN10	65110	UPF3A
84632	AFAP1L2	23087	TRIM35
10870	HCST	164781	DAW1
766	CA7	4747	NEFL
5923	RASGRF1	153020	RASGEF1B
55367	PIDD1	51701	NLK
3556	IL1RAP	27040	LAT
1135	CHRNA2	27085	MTBP
10446	LRRN2	23363	OBSL1
64116	SLC39A8	84897	TBRG1
57414	RHBDD2	8935	SKAP2
4215	MAP3K3	23762	OSBP2
1272	CNTN1	8439	NSMAF
6854	SYN2	2796	GNRH1
170961	ANKRD24	9228	DLGAP2
143684	FAM76B	283349	RASSF3
85446	ZFHX2	9814	SFI1
85364	ZCCHC3	79039	DDX54
9013	TAF1C	116	ADCYAP1
54660	PCDHB18P	222236	NAPEPLD
255101	CFAP65	164633	CABP7
10636	RGS14	10907	TXNL4A
282973	JAKMIP3	85366	MYLK2
51341	ZBTB7A	26032	SUSD5
64949	MRPS26	124401	ANKS3
55530	SVOP	8736	MYOM1
54809	SAMD9	84173	ELMOD3
129684	CNTNAP5	550643	NBDY
9308	CD83	2857	GPR34
9612	NCOR2	284454	LOC284454
64847	SPATA20	121260	SLC15A4
146705	TEPSIN	9063	PIAS2
8911	CACNA1I	28990	ASTE1
1069	CETN2	23024	PDZRN3
223	ALDH9A1	283417	DPY19L2
11122	PTPRT	79846	CFAP69
55596	ZCCHC8	1130	LYST
83787	ARMC10	442213	PTCHD4
284184	NDUFAF8	29894	CPSF1
57110	HRASLS	642819	ZNF487
23545	ATP6V0A2	8825	LIN7A
4131	MAP1B	340481	ZDHHC21
6660	SOX5	2872	MKNK2
339487	ZBTB8OS	8739	HRK
11178	LZTS1	6533	SLC6A6
55139	ANKZF1	7554	ZNF8
9479	MAPK8IP1	23409	SIRT4
65110	UPF3A	84791	LINC00467
23087	TRIM35	79027	ZNF655
164781	DAW1	10535	RNASEH2A
4747	NEFL	4718	NDUFC2
153020	RASGEF1B	131583	FAM43A
51701	NLK	58472	SQOR
27040	LAT	8644	AKR1C3
27085	MTBP	240	ALOX5
23363	OBSL1	2963	GTF2F2
84897	TBRG1	64926	RASAL3
8935	SKAP2	22821	RASA3
23762	OSBP2	55756	INTS9
8439	NSMAF	163255	ZNF540
2796	GNRH1	6518	SLC2A5
9228	DLGAP2	7402	UTRN
283349	RASSF3	400954	EML6
9814	SFI1	50486	G0S2
79039	DDX54	5205	ATP8B1
116	ADCYAP1	6332	SCN7A
222236	NAPEPLD	79658	ARHGAP10
164633	CABP7	91522	COL23A1
10907	TXNL4A	10003	NAALAD2
85366	MYLK2	1946	EFNA5
26032	SUSD5	23316	CUX2
124401	ANKS3	2023	ENO1
8736	MYOM1	7111	TMOD1
84173	ELMOD3	6650	CAPN15
550643	NBDY	58494	JAM2
2857	GPR34	9790	BMS1
284454	LOC284454	3936	LCP1
9672	SDC3	9935	MAFB
121260	SLC15A4	54674	LRRN3
9063	PIAS2	1392	CRH
28990	ASTE1	3695	ITGB7
23024	PDZRN3	170591	S100Z
283417	DPY19L2	4739	NEDD9
79846	CFAP69	94234	FOXQ1
3912	LAMB1	8418	CMAHP
1130	LYST	81532	MOB2
442213	PTCHD4	11248	NXPH3
29894	CPSF1	155185	AMZ1
642819	ZNF487	150864	FAM117B
8825	LIN7A	55160	ARHGEF10L
340481	ZDHHC21	55344	PLCXD1
2872	MKNK2	83539	CHST9
8739	HRK	9079	LDB2
56978	PRDM8	10850	CCL27
6533	SLC6A6	79070	KDELC1
7554	ZNF8	29952	DPP7
23409	SIRT4	23462	HEY1
84791	LINC00467	54749	EPDR1
79027	ZNF655	201456	FBXO15
10535	RNASEH2A	65012	SLC26A10
4718	NDUFC2	768096	HAR1A
131583	FAM43A	253582	TMEM244
58472	SQOR	7077	TIMP2
8644	AKR1C3	578	BAK1
2182	ACSL4	56243	KIAA1217
240	ALOX5	79867	TCTN2
2963	GTF2F2	284001	CCDC57
64926	RASAL3	92558	BICDL1
22821	RASA3	494513	PJVK
55756	INTS9	8906	AP1G2
163255	ZNF540	275	AMT
6518	SLC2A5	645191	LINGO3
7402	UTRN	2052	EPHX1
400954	EML6	6553	SLC9A5
50486	G0S2	221935	SDK1
5205	ATP8B1	53829	P2RY13
6332	SCN7A	55698	RADIL
79658	ARHGAP10	10439	OLFM1
160622	GRASP	9208	LRRFIP1
91522	COL23A1	23207	PLEKHM2
10003	NAALAD2	6039	RNASE6
1946	EFNA5	80184	CEP290
23316	CUX2	1768	DNAH6
2023	ENO1	124936	CYB5D2
7111	TMOD1	29780	PARVB
6650	CAPN15	54518	APBB1IP
58494	JAM2	23092	ARHGAP26
9790	BMS1	55125	CEP192
3936	LCP1	83439	TCF7L1
9935	MAFB	23630	KCNE5
54674	LRRN3	57118	CAMK1D
206358	SLC36A1	80778	ZNF34
1392	CRH	84688	C9orf24
3695	ITGB7	1393	CRHBP
27128	CYTH4	642658	SCX
170591	S100Z	171019	ADAMTS19
4739	NEDD9	6678	SPARC
94234	FOXQ1	23643	LY96
8418	CMAHP	1524	CX3CR1
81532	MOB2	389812	LCN15
11248	NXPH3	338657	CCDC84
155185	AMZ1	23625	FAM89B
150864	FAM117B	51650	MRPS33
55160	ARHGEF10L	653238	GTF2H2B
55344	PLCXD1	401262	CRIP3
83539	CHST9	7772	ZNF229
65010	SLC26A6	4792	NFKBIA
9079	LDB2	10325	RRAGB
10850	CCL27	79875	THSD4
79070	KDELC1	282969	FUOM
29952	DPP7	4857	NOVA1
23462	HEY1	51764	GNG13
54749	EPDR1	199	AIF1
201456	FBXO15	10170	DHRS9
65012	SLC26A10	55364	IMPACT
768096	HAR1A	80003	PCNX2
253582	TMEM244	5644	PRSS1
7077	TIMP2	192683	SCAMP5
578	BAK1	147138	TMC8
56243	KIAA1217	6000	RGS7
79867	TCTN2	1043	CD52
284001	CCDC57	6422	SFRP1
92558	BICDL1	64805	P2RY12
494513	PJVK	599	BCL2L2
8906	AP1G2	23334	SZT2
275	AMT	9095	TBX19
645191	LINGO3	55644	OSGEP
2052	EPHX1	4199	ME1
6553	SLC9A5	93323	HAUS8
221935	SDK1	51296	SLC15A3
53829	P2RY13	10793	ZNF273
55698	RADIL	2561	GABRB2
10439	OLFM1	7291	TWIST1
9208	LRRFIP1	22853	LMTK2
23207	PLEKHM2	64407	RGS18
6039	RNASE6	9086	EIF1AY
80184	CEP290	3843	IPO5
1768	DNAH6	353500	BMP8A
124936	CYB5D2	4839	NOP2
29780	PARVB	84080	ENKD1
54518	APBB1IP	51280	GOLM1
23092	ARHGAP26	404672	GTF2H5
55125	CEP192	55846	ITFG2
5019	OXCT1	285989	ZNF789
83439	TCF7L1	64374	SIL1
23630	KCNE5	25871	NEPRO
57118	CAMK1D	256536	TCERG1L
9542	NRG2	27252	KLHL20
80778	ZNF34	147339	C18orf25
5326	PLAGL2	55316	RSAD1
84688	C9orf24	80178	TEDC2
1393	CRHBP	8837	CFLAR
642658	SCX	79970	ZNF767P
171019	ADAMTS19	4784	NFIX
6678	SPARC	353322	ANKRD37
23643	LY96	26145	IRF2BP1
1524	CX3CR1	285464	CRIPAK
389812	LCN15	51393	TRPV2
338657	CCDC84	219285	SAMD9L
23625	FAM89B	283596	SNHG10
51650	MRPS33	203328	SUSD3
653238	GTF2H2B	64859	NABP1
401262	CRIP3	570	BAAT
7772	ZNF229	92335	STRADA
4792	NFKBIA	3745	KCNB1
10325	RRAGB	8086	AAAS
79875	THSD4	2295	FOXF2
282969	FUOM	349667	RTN4RL2
4857	NOVA1	5880	RAC2
51764	GNG13	80059	LRRTM4
199	AIF1	1112	FOXN3
10170	DHRS9	23493	HEY2
55364	IMPACT	5646	PRSS3
80003	PCNX2	9693	RAPGEF2
5644	PRSS1	23015	GOLGA8A
192683	SCAMP5	7295	TXN
147138	TMC8	5542	PRB1
6000	RGS7	25957	PNISR
1043	CD52	23461	ABCA5
6422	SFRP1	718	C3
64805	P2RY12	5931	RBBP7
599	BCL2L2	56126	PCDHB10
23334	SZT2	3770	KCNJ14
9095	TBX19	844	CASQ1
55644	OSGEP	84514	GHDC
4199	ME1	10915	TCERG1
93323	HAUS8	8942	KYNU
51296	SLC15A3	6001	RGS10
10793	ZNF273	7993	UBXN8
2561	GABRB2	84444	DOT1L
7291	TWIST1	8908	GYG2
22853	LMTK2	836	CASP3
64407	RGS18	5533	PPP3CC
9086	EIF1AY	56180	MOSPD1
3843	IPO5	22889	KHDC4
353500	BMP8A	128178	EDARADD
4839	NOP2	1909	EDNRA
84080	ENKD1	7741	ZSCAN26
51280	GOLM1	51751	HIGD1B
404672	GTF2H5	10874	NMU
5630	PRPH	54954	FAM120C
55846	ITFG2	64410	KLHL25
285989	ZNF789	23129	PLXND1
64374	SIL1	9922	IQSEC1
25871	NEPRO	714	C1QC
256536	TCERG1L	5100	PCDH8
27252	KLHL20	55695	NSUN5
147339	C18orf25	10630	PDPN
55316	RSAD1	713	C1QB
80178	TEDC2	151009	LINC01106
8837	CFLAR	147650	SPACA6
79970	ZNF767P	378884	NHLRC1
4784	NFIX	145581	LRFN5
353322	ANKRD37	10365	KLF2
26145	IRF2BP1	10228	STX6
285464	CRIPAK	9406	ZRANB2
51393	TRPV2	127254	ERICH3
219285	SAMD9L	347733	TUBB2B
283596	SNHG10	11211	FZD10
203328	SUSD3	51750	RTEL1
64859	NABP1	54807	ZNF586
570	BAAT	23590	PDSS1
92335	STRADA	54437	SEMA5B
3745	KCNB1	6249	CLIP1
8086	AAAS	9450	LY86
2295	FOXF2	6002	RGS12
349667	RTN4RL2	57134	MAN1C1
5880	RAC2	4705	NDUFA10
80059	LRRTM4	79158	GNPTAB
1112	FOXN3	347731	LRRTM3
23493	HEY2	6118	RPA2
5646	PRSS3	23133	PHF8
9693	RAPGEF2	8505	PARG
23015	GOLGA8A	1854	DUT
7295	TXN	27258	LSM3
5542	PRB1	8459	TPST2
25957	PNISR	3784	KCNQ1
23461	ABCA5	284723	SLC25A34
718	C3	283985	FADS6
5931	RBBP7	4205	MEF2A
56126	PCDHB10	51332	SPTBN5
7223	TRPC4	2596	GAP43
3770	KCNJ14	5908	RAP1B
844	CASQ1	60487	TRMT11
84514	GHDC	84435	ADGRA1
10915	TCERG1	3643	INSR
8942	KYNU	6397	SEC14L1
112703	FAM71E1	112483	SAT2
6001	RGS10	90826	PRMT9
7993	UBXN8	27079	RPUSD2
84444	DOT1L	2332	FMR1
8908	GYG2	23318	ZCCHC11
441108	C5orf56	23026	MYO16
836	CASP3	644242	LINC00622
5533	PPP3CC	80853	KDM7A
56180	MOSPD1	128346	C1orf162
22889	KHDC4	9886	RHOBTB1
128178	EDARADD	9794	MAML1
1909	EDNRA	121053	C12orf45
84945	ABHD13	528	ATP6V1C1
7741	ZSCAN26	7126	TNFAIP1
51751	HIGD1B	79570	NKAIN1
10874	NMU	6018	RLF
54954	FAM120C	129401	NUP35
64410	KLHL25	57728	WDR19
23129	PLXND1	51527	GSKIP
9922	IQSEC1	122416	ANKRD9
714	C1QC	2170	FABP3
5100	PCDH8	2842	GPR19
55695	NSUN5	4790	NFKB1
10630	PDPN	10577	NPC2
713	C1QB	197021	LCTL
151009	LINC01106	5893	RAD52
147650	SPACA6	26225	ARL5A
378884	NHLRC1	55799	CACNA2D3
145581	LRFN5	9699	RIMS2
10365	KLF2	80311	KLHL15
10228	STX6	10302	SNAPC5
9406	ZRANB2	2259	FGF14
127254	ERICH3	9702	CEP57
347733	TUBB2B	5436	POLR2G
11211	FZD10	64753	CCDC136
51750	RTEL1	4931	NVL
54807	ZNF586	9683	N4BP1
23590	PDSS1	29992	PILRA
54437	SEMA5B	100113407	TMEM170B
6249	CLIP1	158431	ZNF782
9450	LY86	6304	SATB1
6002	RGS12	7390	UROS
57134	MAN1C1	1843	DUSP1
4705	NDUFA10	2210	FCGR1B
79158	GNPTAB	1856	DVL2
347731	LRRTM3	54585	LZTFL1
6118	RPA2	1729	DIAPH1
23133	PHF8	84939	MUM1
8505	PARG	283174	MIR4697HG
1854	DUT	8322	FZD4
27258	LSM3	200728	TMEM17
8459	TPST2	3361	HTR5A
9270	ITGB1BP1	201625	DNAH12
3784	KCNQ1	3570	IL6R
284723	SLC25A34	79149	ZSCAN5A
64776	C11orf1	71	ACTG1
283985	FADS6	84128	WDR75
4205	MEF2A	344901	OSTN
51332	SPTBN5	285362	SUMF1
2596	GAP43	51087	YBX2
5908	RAP1B	8822	FGF17
60487	TRMT11	29117	BRD7
84435	ADGRA1	29760	BLNK
3643	INSR	56204	FAM214A
6397	SEC14L1	55312	RFK
112483	SAT2	9338	TCEAL1
90826	PRMT9	10261	IGSF6
27079	RPUSD2	497190	CLEC18B
2332	FMR1	286205	SCAI
23318	ZCCHC11	9903	KLHL21
23026	MYO16	10240	MRPS31
644242	LINC00622	11006	LILRB4
80853	KDM7A	149563	SRARP
128346	C1orf162	4092	SMAD7
9886	RHOBTB1	22986	SORCS3
9794	MAML1	64236	PDLIM2
6850	SYK	7940	LST1
121053	C12orf45	90673	PPP1R3E
528	ATP6V1C1	220004	PPP1R32
7126	TNFAIP1	64150	DIO3OS
11095	ADAMTS8	9783	RIMS3
79570	NKAIN1	473	RERE
6018	RLF	2819	GPD1
129401	NUP35	728215	FAM155A
57728	WDR19	127002	ATXN7L2
51527	GSKIP	116496	FAM129A
122416	ANKRD9	341346	SMCO2
2170	FABP3	175	AGA
2842	GPR19	83930	STARD3NL
4790	NFKB1	1717	DHCR7
10577	NPC2	6575	SLC20A2
197021	LCTL	80206	FHOD3
5893	RAD52	3939	LDHA
26225	ARL5A	6094	ROM1
55799	CACNA2D3	1727	CYB5R3
9699	RIMS2	151393	RMDN2
3914	LAMB3	7991	TUSC3
80311	KLHL15	7037	TFRC
10302	SNAPC5	5596	MAPK4
2259	FGF14	5336	PLCG2
9702	CEP57	26355	FAM162A
5436	POLR2G	51611	DPH5
64753	CCDC136	56124	PCDHB12
6603	SMARCD2	30818	KCNIP3
4931	NVL	10549	PRDX4
9683	N4BP1	55970	GNG12
9465	AKAP7	124997	WDR81
29992	PILRA	773	CACNA1A
9945	GFPT2	8653	DDX3Y
100113407	TMEM170B	8650	NUMB
79958	DENND1C	712	C1QA
158431	ZNF782	101	ADAM8
6304	SATB1	5745	PTH1R
7390	UROS	56623	INPP5E
1843	DUSP1	152273	FGD5
2210	FCGR1B	6890	TAP1
1856	DVL2	3274	HRH2
54585	LZTFL1	63027	SLC22A23
1729	DIAPH1	2222	FDFT1
84939	MUM1	116151	FAM210B
283174	MIR4697HG	582	BBS1
8322	FZD4	79651	RHBDF2
200728	TMEM17	9060	PAPSS2
3361	HTR5A	64417	TMEM267
201625	DNAH12	83451	ABHD11
3570	IL6R	22929	SEPHS1
79149	ZSCAN5A	56127	PCDHB9
71	ACTG1	241	ALOX5AP
84128	WDR75	3059	HCLS1
344901	OSTN	63916	ELMO2
285362	SUMF1	27148	STK36
51087	YBX2	605	BCL7A
8822	FGF17	8546	AP3B1
29117	BRD7	2030	SLC29A1
29760	BLNK	10514	MYBBP1A
56204	FAM214A	57685	CACHD1
55312	RFK	5788	PTPRC
9338	TCEAL1	283316	CD163L1
10261	IGSF6	146177	VWA3A
497190	CLEC18B	10743	RAI1
286205	SCAI	219844	HYLS1
9903	KLHL21	93210	PGAP3
10240	MRPS31	7433	VIPR1
11006	LILRB4	89801	PPP1R3F
149563	SRARP	92715	DPH7
4092	SMAD7	57178	ZMIZ1
22986	SORCS3	80342	TRAF3IP3
64236	PDLIM2	442319	ZNF727
7940	LST1	8673	VAMP8
90673	PPP1R3E	199223	TTC21A
220004	PPP1R32	942	CD86
9577	BABAM2	9948	WDR1
81704	DOCK8	57415	C3orf14
64150	DIO3OS	23403	FBXO46
9783	RIMS3	4542	MYO1F
473	RERE	9051	PSTPIP1
2819	GPD1	64599	GIGYF1
728215	FAM155A	4337	MOCS1
127002	ATXN7L2	8864	PER2
116496	FAM129A	9781	RNF144A
341346	SMCO2	740	MRPL49
22883	CLSTN1	53615	MBD3
175	AGA	7732	RNF112
83930	STARD3NL	150365	MEI1
100126793	GHRLOS	7431	VIM
1717	DHCR7	7775	ZNF232
6575	SLC20A2	4884	NPTX1
80206	FHOD3	253827	MSRB3
8527	DGKD	63920	ZBED8
3939	LDHA	25829	TMEM184B
6094	ROM1	26160	IFT172
1727	CYB5R3	55257	MRGBP
151393	RMDN2	254559	MIR9-3HG
7991	TUSC3	3674	ITGA2B
57396	CLK4	135293	PM20D2
7037	TFRC	51303	FKBP11
5596	MAPK4	55857	KIZ
5336	PLCG2	1812	DRD1
26355	FAM162A	90990	KIFC2
51611	DPH5	90293	KLHL13
56124	PCDHB12	8204	NRIP1
92840	REEP6	64760	FAM160B2
30818	KCNIP3	2852	GPER1
10549	PRDX4	1230	CCR1
84937	ZNRF1	153	ADRB1
55970	GNG12	1436	CSF1R
124997	WDR81	55764	IFT122
773	CACNA1A	3684	ITGAM
8653	DDX3Y	55450	CAMK2N1
8650	NUMB	1718	DHCR24
712	C1QA	55056	GABPB1-IT1
101	ADAM8	23269	MGA
5745	PTH1R	59277	NTN4
56623	INPP5E	64714	PDIA2
152273	FGD5	55966	AJAP1
6890	TAP1	115353	LRRC42
3274	HRH2	84769	MPV17L2
63027	SLC22A23	51390	AIG1
2222	FDFT1	57221	ARFGEF3
116151	FAM210B	55359	STYK1
582	BBS1	64061	TSPYL2
79651	RHBDF2	5324	PLAG1
9060	PAPSS2	8832	CD84
60484	HAPLN2	57553	MICAL3
64417	TMEM267	58492	ZNF77
83451	ABHD11	4820	NKTR
22929	SEPHS1	23022	PALLD
56127	PCDHB9	2648	KAT2A
241	ALOX5AP	59283	CACNG8
3059	HCLS1	57639	CCDC146
9205	ZMYM5	3768	KCNJ12
63916	ELMO2	7547	ZIC3
27148	STK36	8996	NOL3
605	BCL7A	7701	ZNF142
8546	AP3B1	54622	ARL15
2030	SLC29A1	149175	MANEAL
10514	MYBBP1A	8417	STX7
57685	CACHD1	10290	SPEG
5788	PTPRC	84561	SLC12A8
283316	CD163L1	79072	FASTKD3
146177	VWA3A	136051	ZNF786
10743	RAI1	79652	TMEM204
219844	HYLS1	23170	TTLL12
79369	B3GNT4	256355	RPS2P32
93210	PGAP3	11159	RABL2A
7433	VIPR1	10656	KHDRBS3
89801	PPP1R3F	55027	HEATR3
92715	DPH7	79705	LRRK1
57178	ZMIZ1	1152	CKB
80342	TRAF3IP3	51009	DERL2
442319	ZNF727	23764	MAFF
8673	VAMP8	9394	HS6ST1
199223	TTC21A	339231	ARL16
942	CD86	3164	NR4A1
9948	WDR1	64778	FNDC3B
57415	C3orf14	2737	GLI3
23403	FBXO46	285220	EPHA6
4542	MYO1F	256949	KANK3
9051	PSTPIP1	83931	STK40
64599	GIGYF1	26053	AUTS2
4337	MOCS1	6863	TAC1
8864	PER2	81606	LBH
9781	RNF144A	79144	PPDPF
740	MRPL49	10204	NUTF2
53615	MBD3	114971	PTPMT1
1536	CYBB	81575	APOLD1
7732	RNF112	100132341	CLUHP3
150365	MEI1	3964	LGALS8
3005	H1F0	1813	DRD2
7431	VIM	10459	MAD2L2
7775	ZNF232	7059	THBS3
4884	NPTX1	54988	ACSM5
253827	MSRB3	125058	TBC1D16
63920	ZBED8	112476	PRRT2
25829	TMEM184B	115817	DHRS1
26160	IFT172	200958	MUC20
55257	MRGBP	7462	LAT2
254559	MIR9-3HG	8030	CCDC6
3674	ITGA2B	64770	CCDC14
135293	PM20D2	9209	LRRFIP2
51303	FKBP11	114987	WDR31
55857	KIZ	374946	DRAXIN
1812	DRD1	7280	TUBB2A
57710	KIAA1614	23522	KAT6B
90990	KIFC2	51138	COPS4
90293	KLHL13	121512	FGD4
8204	NRIP1	55090	MED9
64760	FAM160B2	283576	ZDHHC22
2852	GPER1	7450	VWF
1230	CCR1	55815	TSNAXIP1
153	ADRB1	55915	LANCL2
1436	CSF1R	91147	TMEM67
55764	IFT122	1104	RCC1
3684	ITGAM	10048	RANBP9
55450	CAMK2N1	90835	CCDC189
1718	DHCR24	254295	PHYHD1
55056	GABPB1-IT1	4855	NOTCH4
23269	MGA	8853	ASAP2
59277	NTN4	1763	DNA2
64714	PDIA2	93953	GCNA
55966	AJAP1	1959	EGR2
115353	LRRC42	653319	KIAA0895L
84769	MPV17L2	22898	DENND3
51390	AIG1	58528	RRAGD
57221	ARFGEF3	1849	DUSP7
55359	STYK1	23451	SF3B1
64061	TSPYL2	136853	SSC4D
5324	PLAG1	2296	FOXC1
8832	CD84	84255	SLC37A3
57553	MICAL3	5095	PCCA
58492	ZNF77	51162	EGFL7
4820	NKTR	7771	ZNF112
23022	PALLD	6892	TAPBP
2648	KAT2A	7805	LAPTM5
59283	CACNG8	6814	STXBP3
57639	CCDC146	84079	ANKRD27
3768	KCNJ12	51444	RNF138
7547	ZIC3	3429	IFI27
8996	NOL3	28985	MCTS1
51100	SH3GLB1	57679	ALS2
7701	ZNF142	1571	CYP2E1
54622	ARL15	221496	LEMD2
149175	MANEAL	51085	MLXIPL
8417	STX7	80114	BICC1
10290	SPEG	1427	CRYGS
84561	SLC12A8	57188	ADAMTSL3
79072	FASTKD3	7553	ZNF7
136051	ZNF786	3689	ITGB2
79652	TMEM204	6185	RPN2
23170	TTLL12	767	CA8
256355	RPS2P32	6457	SH3GL3
11159	RABL2A	5144	PDE4D
10656	KHDRBS3	3321	IGSF3
2355	FOSL2	11273	ATXN2L
55027	HEATR3	10092	ARPC5
79705	LRRK1	10308	ZNF267
1152	CKB	80216	ALPK1
2775	GNAO1	23616	SH3BP1
51009	DERL2	161436	EML5
23764	MAFF	81894	SLC25A28
9394	HS6ST1	79844	ZDHHC11
339231	ARL16	163732	CITED4
3164	NR4A1	79147	FKRP
64778	FNDC3B	6618	SNAPC2
2737	GLI3	51466	EVL
285220	EPHA6	25956	SEC31B
256949	KANK3	5947	RBP1
83931	STK40	388284	C16orf86
282996	RBM20	27289	RND1
26053	AUTS2	203522	INTS6L
6863	TAC1	286140	RNF5P1
81606	LBH	268	AMH
79144	PPDPF	100289230	LOC100289230
10204	NUTF2	902	CCNH
1325	CORT	2897	GRIK1
114971	PTPMT1	10005	ACOT8
81575	APOLD1	29091	STXBP6
23101	MCF2L2	4760	NEUROD1
100132341	CLUHP3	7976	FZD3
3964	LGALS8	51177	PLEKHO1
1813	DRD2	54850	FBXL12
10459	MAD2L2	3299	HSF4
7059	THBS3	6404	SELPLG
54988	ACSM5	2214	FCGR3A
125058	TBC1D16	92126	DSEL
117166	WFIKKN1	55103	RALGPS2
112476	PRRT2	9909	DENND4B
115817	DHRS1	6845	VAMP7
200958	MUC20	9984	THOC1
7462	LAT2	81928	CABLES2
8030	CCDC6	259173	ALS2CL
64770	CCDC14	84536	LINC01547
9209	LRRFIP2	26528	DAZAP1
114987	WDR31	2567	GABRG3
374946	DRAXIN	1302	COL11A2
7280	TUBB2A	39	ACAT2
23522	KAT6B	3384	ICAM2
51138	COPS4	200407	CREG2
121512	FGD4	1070	CETN3
55090	MED9	83638	C11orf68
283576	ZDHHC22	9070	ASH2L
7450	VWF	192669	AGO3
55815	TSNAXIP1	3551	IKBKB
55915	LANCL2	26050	SLITRK5
91147	TMEM67	6423	SFRP2
1104	RCC1	84289	ING5
10048	RANBP9	9697	TRAM2
90835	CCDC189	55219	MACO1
254295	PHYHD1	23518	R3HDM1
4855	NOTCH4	54103	GSAP
8853	ASAP2	284427	SLC25A41
1763	DNA2	2533	FYB1
93953	GCNA	9550	ATP6V1G1
1959	EGR2	57003	CCDC47
653319	KIAA0895L	8821	INPP4B
22898	DENND3	7411	VBP1
58528	RRAGD	5740	PTGIS
1849	DUSP7	5817	PVR
23451	SF3B1	57099	AVEN
136853	SSC4D	54841	BIVM
2296	FOXC1	54209	TREM2
84255	SLC37A3	55321	TMEM74B
5095	PCCA	1889	ECE1
51162	EGFL7	1645	AKR1C1
945	CD33	8087	FXR1
7771	ZNF112	8742	TNFSF12
54102	CLIC6	3281	HSBP1
6892	TAPBP	51606	ATP6V1H
7805	LAPTM5	23539	SLC16A8
6814	STXBP3	100130950	LOC100130950
84079	ANKRD27	55907	CMAS
51444	RNF138	6455	SH3GL1
3429	IFI27	85378	TUBGCP6
28985	MCTS1	389538	CCZ1P-OR7E38P
57679	ALS2	2124	EVI2B
1571	CYP2E1	25804	LSM4
221496	LEMD2	2901	GRIK5
51085	MLXIPL	123720	WHAMM
80114	BICC1	3880	KRT19
8895	CPNE3	55893	ZNF395
1427	CRYGS	3303	HSPA1A
57188	ADAMTSL3	132	ADK
7553	ZNF7	340204	CLPSL1
3689	ITGB2	6307	MSMO1
6185	RPN2	81035	COLEC12
767	CA8	7083	TK1
6457	SH3GL3	80760	ITIH5
5144	PDE4D	2882	GPX7
3321	IGSF3	8395	PIP5K1B
11273	ATXN2L	79139	DERL1
10092	ARPC5	1951	CELSR3
10308	ZNF267	57489	ODF2L
80216	ALPK1	79000	AUNIP
23616	SH3BP1	285600	KIAA0825
161436	EML5	375567	VWC2
81894	SLC25A28	103910	MYL12B
79844	ZDHHC11	144363	ETFRF1
163732	CITED4	55784	MCTP2
79147	FKRP	26074	CFAP61
6618	SNAPC2	3777	KCNK3
51466	EVL	4241	MELTF
25956	SEC31B	10953	TOMM34
5947	RBP1	10169	SERF2
388284	C16orf86	51063	CALHM2
27289	RND1	55384	MEG3
203522	INTS6L	4208	MEF2C
286140	RNF5P1	84878	ZBTB45
268	AMH	283742	FAM98B
100289230	LOC100289230	8544	PIR
902	CCNH	65057	ACD
2897	GRIK1	57018	CCNL1
10005	ACOT8	388121	TNFAIP8L3
29091	STXBP6	10383	TUBB4B
4760	NEUROD1	23331	TTC28
7976	FZD3	283420	CLEC9A
51177	PLEKHO1	2294	FOXF1
54850	FBXL12	51564	HDAC7
3299	HSF4	7936	NELFE
6404	SELPLG	9069	CLDN12
2214	FCGR3A	3597	IL13RA1
92126	DSEL	3911	LAMA5
55103	RALGPS2	158747	MOSPD2
9909	DENND4B	55116	TMEM39B
6845	VAMP7	6092	ROBO2
		51715	RAB23
		1462	VCAN
		55715	DOK4
		128977	C22orf39
		57722	IGDCC4
		9939	RBM8A
		114088	TRIM9
		93109	TMEM44
		26576	SRPK3
		2119	ETV5
		6715	SRD5A1
		8499	PPFIA2
		7274	TTPA
		64319	FBRS
		6742	SSBP1
		29968	PSAT1
		140767	NRSN1
		85004	RERG
		10811	NOXA1
		55805	LRP2BP
		23062	GGA2
		4692	NDN
		153579	BTNL9
		94	ACVRL1
		7096	TLR1
		81669	CCNL2
		7707	ZNF148
		6926	TBX3
		388886	LRRC75B
		6560	SLC12A4
		51362	CDC40
		5604	MAP2K1
		26037	SIPA1L1
		50940	PDE11A
		23002	DAAM1
		57449	PLEKHG5
		5689	PSMB1
		285596	FAM153A
		85478	CCDC65
		29095	ORMDL2
		3398	ID2
		6894	TARBP1
		57683	ZDBF2
		64794	DDX31
		23217	ZFR2
		2048	EPHB2
		10361	NPM2
		23119	HIC2
		388722	C1orf53
		1128	CHRM1
		51301	GCNT4
		3633	INPP5B
		114548	NLRP3
		26152	ZNF337
		9211	LGI1
		1051	CEBPB
		54504	CPVL
		654817	NCF1C
		9727	RAB11FIP3
		22948	CCT5
		23654	PLXNB2
		6472	SHMT2
		84215	ZNF541
		63874	ABHD4
		142678	MIB2
		6540	SLC6A13
		196968	DNM1P46
		147179	WIPF2
		347688	TUBB8
		51594	NBAS
		27338	UBE2S
		23424	TDRD7
		2774	GNAL
		5199	CFP
		50807	ASAP1
		84545	MRPL43
		3915	LAMC1
		9919	SEC16A
		654429	LRTM2
		64762	GAREM1
		8804	CREG1
		339263	C17orf51
		55621	TRMT1
		114826	SMYD4
		4938	OAS1
		5479	PPIB
		100289678	ZNF783
		3491	CYR61
		5358	PLS3
		55130	ARMC4
		2972	BRF1
		359845	RFLNB
		8720	MBTPS1
		7322	UBE2D2
		51029	DESI2
		83862	TMEM120A
		23205	ACSBG1
		27239	GPR162
		2207	FCER1G
		1998	ELF2
		1208	CLPS
		116988	AGAP3
		285343	TCAIM
		157753	TMEM74
		64175	P3H1
		64344	HIF3A
		4916	NTRK3
		168667	BMPER
		129807	NEU4
		8572	PDLIM4
		60412	EXOC4
		54861	SNRK
		65998	C11orf95
		10714	POLD3
		90701	SEC11C
		153733	CCDC112
		57578	UNC79
		7442	TRPV1
		54877	ZCCHC2
		59274	TLNRD1
		10096	ACTR3
		93082	NEURL3
		57666	FBRSL1
		27113	BBC3
		2615	LRRC32
		9851	KIAA0753
		6004	RGS16
		55269	PSPC1
		119385	AGAP11
		29855	UBN1
		121274	ZNF641
		11022	TDRKH
		55716	LMBR1L
		4637	MYL6
		51097	SCCPDH
		54508	EPB41L4A-AS2
		55661	DDX27
		3834	KIF25
		9500	MAGED1
		253558	LCLAT1
		10234	LRRC17
		57731	SPTBN4
		839	CASP6
		5052	PRDX1
		10742	RAI2
		10693	CCT6B
		9686	VGLL4
		3163	HMOX2
		50937	CDON
		53353	LRP1B
		2828	GPR4
		2487	FRZB
		57690	TNRC6C
		123355	LRRC28
		8786	RGS11
		56901	NDUFA4L2
		81611	ANP32E
		9414	TJP2
		55565	ZNF821
		353497	POLN
		130340	AP1S3
		1892	ECHS1
		83538	TTC25
		89797	NAV2
		23210	JMJD6
		10606	PAICS
		9896	FIG4
		29085	PHPT1
		28965	SLC27A6
		4351	MPI
		79717	PPCS
		5994	RFXAP
		64094	SMOC2
		55117	SLC6A15
		79611	ACSS3
		54956	PARP16
		5368	PNOC
		4302	MLLT6
		56940	DUSP22
		996	CDC27
		219972	MPEG1
		1611	DAP
		57624	NYAP2
		6901	TAZ
		80014	WWC2
		55176	SEC61A2
		113835	ZNF257
		55727	BTBD7
		140467	ZNF358
		79777	ACBD4
		5787	PTPRB
		1286	COL4A4
		130367	SGPP2
		4684	NCAM1
		60682	SMAP1
		10013	HDAC6
		80230	RUFY1
		5157	PDGFRL
		387707	CC2D2B
		54020	SLC37A1
Abbreviations: DFP, patients with drug-naive first-episode psychosis; DS, differential stability.
