# Supplementary material for: Resting-state brain functional alterations and their genetic mechanisms in drug-naive first-episode psychosis
Source: Schizophrenia (Heidelb). 2023 Feb 25;9(1):13. doi: 10.1038/s41537-023-00338-z (PMC9968350; doi:10.1038/s41537-023-00338-z)
Supplement: Supplementary file 4 — Supplementary file 3 [file 41537_2023_338_MOESM4_ESM.xls]

## Sheet: Sheet1
Functional enrichment results of the genes associated with brain functional alterations in DFP
Category	ID	Name	p value	q value (FDR-BH correction)
GO: Molecular Function	GO:0008092	cytoskeletal protein binding	1.23e-05	0.01494
GO: Molecular Function	GO:0004435	phosphatidylinositol phospholipase C activity	2.405e-05	0.01494
GO: Molecular Function	GO:0001227	DNA-binding transcription repressor activity, RNA polymerase II-specific	3.148e-05	0.01494
GO: Molecular Function	GO:0001217	DNA-binding transcription repressor activity	3.148e-05	0.01494
GO: Molecular Function	GO:0008134	transcription factor binding	3.998e-05	0.01518
GO: Molecular Function	GO:0004629	phospholipase C activity	5.09e-05	0.0161
GO: Molecular Function	GO:0061629	RNA polymerase II-specific DNA-binding transcription factor binding	0.0001058	0.02867
GO: Molecular Function	GO:0003779	actin binding	0.0001557	0.03388
GO: Molecular Function	GO:0042813	Wnt-activated receptor activity	0.0001607	0.03388
GO: Molecular Function	GO:0004879	nuclear receptor activity	0.0002585	0.04172
GO: Molecular Function	GO:0098531	ligand-activated transcription factor activity	0.0002585	0.04172
GO: Molecular Function	GO:0022836	gated channel activity	0.0002638	0.04172
GO: Molecular Function	GO:0051020	GTPase binding	0.000295	0.04307
GO: Cellular Component	GO:0045202	synapse	1.327e-11	1.381e-08
GO: Cellular Component	GO:0043005	neuron projection	9.657e-11	5.022e-08
GO: Cellular Component	GO:0036477	somatodendritic compartment	5.773e-09	2.001e-06
GO: Cellular Component	GO:0043025	neuronal cell body	6.879e-08	1.789e-05
GO: Cellular Component	GO:0044297	cell body	1.684e-07	3.502e-05
GO: Cellular Component	GO:0098794	postsynapse	5.266e-07	9.128e-05
GO: Cellular Component	GO:0031226	intrinsic component of plasma membrane	6.196e-07	9.206e-05
GO: Cellular Component	GO:0097447	dendritic tree	1.132e-06	0.0001308
GO: Cellular Component	GO:0030425	dendrite	1.132e-06	0.0001308
GO: Cellular Component	GO:0005887	integral component of plasma membrane	5.445e-06	0.0005663
GO: Cellular Component	GO:0098793	presynapse	7.889e-06	0.0007459
GO: Cellular Component	GO:0098978	glutamatergic synapse	1.161e-05	0.001006
GO: Cellular Component	GO:0043204	perikaryon	1.696e-05	0.001357
GO: Cellular Component	GO:0099572	postsynaptic specialization	1.976e-05	0.001468
GO: Cellular Component	GO:0045211	postsynaptic membrane	2.466e-05	0.00171
GO: Cellular Component	GO:0097060	synaptic membrane	3.121e-05	0.001926
GO: Cellular Component	GO:0034703	cation channel complex	3.148e-05	0.001926
GO: Cellular Component	GO:0098982	GABA-ergic synapse	4.086e-05	0.002168
GO: Cellular Component	GO:0030424	axon	4.327e-05	0.002168
GO: Cellular Component	GO:0030863	cortical cytoskeleton	4.392e-05	0.002168
GO: Cellular Component	GO:0098984	neuron to neuron synapse	4.686e-05	0.002168
GO: Cellular Component	GO:0014069	postsynaptic density	4.995e-05	0.002168
GO: Cellular Component	GO:0032279	asymmetric synapse	4.995e-05	0.002168
GO: Cellular Component	GO:0099240	intrinsic component of synaptic membrane	5.003e-05	0.002168
GO: Cellular Component	GO:0034702	ion channel complex	6.135e-05	0.002552
GO: Cellular Component	GO:0015629	actin cytoskeleton	6.775e-05	0.00271
GO: Cellular Component	GO:0005891	voltage-gated calcium channel complex	9.26e-05	0.003567
GO: Cellular Component	GO:0034704	calcium channel complex	9.612e-05	0.00357
GO: Cellular Component	GO:0030016	myofibril	0.0001822	0.006536
GO: Cellular Component	GO:0001518	voltage-gated sodium channel complex	0.00019	0.006588
GO: Cellular Component	GO:0034706	sodium channel complex	0.0002148	0.007127
GO: Cellular Component	GO:0099699	integral component of synaptic membrane	0.0002193	0.007127
GO: Cellular Component	GO:1990351	transporter complex	0.0002394	0.007544
GO: Cellular Component	GO:0043292	contractile fiber	0.0002471	0.007557
GO: Cellular Component	GO:1902495	transmembrane transporter complex	0.0003165	0.009405
GO: Cellular Component	GO:0012506	vesicle membrane	0.0003538	0.01022
GO: Cellular Component	GO:0099055	integral component of postsynaptic membrane	0.0003846	0.01075
GO: Cellular Component	GO:0098936	intrinsic component of postsynaptic membrane	0.0003927	0.01075
GO: Cellular Component	GO:0099501	exocytic vesicle membrane	0.000445	0.01157
GO: Cellular Component	GO:0030672	synaptic vesicle membrane	0.000445	0.01157
GO: Cellular Component	GO:0030659	cytoplasmic vesicle membrane	0.0005254	0.01333
GO: Cellular Component	GO:0099060	integral component of postsynaptic specialization membrane	0.0006509	0.01612
GO: Cellular Component	GO:0030017	sarcomere	0.000692	0.01674
GO: Cellular Component	GO:0030018	Z disc	0.0009142	0.02161
GO: Cellular Component	GO:0099634	postsynaptic specialization membrane	0.0009356	0.02162
GO: Cellular Component	GO:0099569	presynaptic cytoskeleton	0.0009746	0.02192
GO: Cellular Component	GO:0016363	nuclear matrix	0.0009905	0.02192
GO: Cellular Component	GO:0005635	nuclear envelope	0.001111	0.02407
GO: Cellular Component	GO:0098948	intrinsic component of postsynaptic specialization membrane	0.001295	0.02749
GO: Cellular Component	GO:0150034	distal axon	0.001527	0.03122
GO: Cellular Component	GO:0099512	supramolecular fiber	0.001531	0.03122
GO: Cellular Component	GO:0098685	Schaffer collateral - CA1 synapse	0.001605	0.03211
GO: Cellular Component	GO:0099081	supramolecular polymer	0.001883	0.03586
GO: Cellular Component	GO:0005610	laminin-5 complex	0.001896	0.03586
GO: Cellular Component	GO:0033256	I-kappaB/NF-kappaB complex	0.001896	0.03586
GO: Cellular Component	GO:0044309	neuron spine	0.002028	0.03766
GO: Cellular Component	GO:0031965	nuclear membrane	0.002114	0.03857
GO: Cellular Component	GO:0005938	cell cortex	0.002244	0.04024
GO: Cellular Component	GO:0036379	myofilament	0.002373	0.04183
GO: Cellular Component	GO:0030658	transport vesicle membrane	0.002422	0.04199
GO: Cellular Component	GO:0098889	intrinsic component of presynaptic membrane	0.002714	0.04579
GO: Cellular Component	GO:0043197	dendritic spine	0.00273	0.04579
GO: Cellular Component	GO:0031674	I band	0.002951	0.04871
GO: Biological Process	GO:0048699	generation of neurons	4.777e-14	4.281e-10
GO: Biological Process	GO:0022008	neurogenesis	2.215e-13	9.926e-10
GO: Biological Process	GO:0030182	neuron differentiation	1.587e-12	4.74e-09
GO: Biological Process	GO:0048666	neuron development	4.835e-12	1.083e-08
GO: Biological Process	GO:0099537	trans-synaptic signaling	2.258e-11	4.047e-08
GO: Biological Process	GO:0120036	plasma membrane bounded cell projection organization	4.403e-11	4.971e-08
GO: Biological Process	GO:0098916	anterograde trans-synaptic signaling	4.734e-11	4.971e-08
GO: Biological Process	GO:0007268	chemical synaptic transmission	4.734e-11	4.971e-08
GO: Biological Process	GO:0099536	synaptic signaling	4.992e-11	4.971e-08
GO: Biological Process	GO:0050808	synapse organization	6.164e-11	5.523e-08
GO: Biological Process	GO:0030030	cell projection organization	1.218e-10	9.925e-08
GO: Biological Process	GO:0007267	cell-cell signaling	2.477e-10	1.85e-07
GO: Biological Process	GO:0000902	cell morphogenesis	3.044e-10	1.949e-07
GO: Biological Process	GO:0031175	neuron projection development	3.044e-10	1.949e-07
GO: Biological Process	GO:0045595	regulation of cell differentiation	4.857e-10	2.902e-07
GO: Biological Process	GO:0007417	central nervous system development	1.351e-09	7.164e-07
GO: Biological Process	GO:0030029	actin filament-based process	1.359e-09	7.164e-07
GO: Biological Process	GO:0032989	cellular component morphogenesis	2.072e-09	1.032e-06
GO: Biological Process	GO:0000904	cell morphogenesis involved in differentiation	2.699e-09	1.273e-06
GO: Biological Process	GO:0034330	cell junction organization	4.592e-09	2.058e-06
GO: Biological Process	GO:0032990	cell part morphogenesis	8.063e-09	3.441e-06
GO: Biological Process	GO:0120039	plasma membrane bounded cell projection morphogenesis	1.116e-08	4.465e-06
GO: Biological Process	GO:0045597	positive regulation of cell differentiation	1.208e-08	4.465e-06
GO: Biological Process	GO:0007416	synapse assembly	1.234e-08	4.465e-06
GO: Biological Process	GO:0043269	regulation of ion transport	1.246e-08	4.465e-06
GO: Biological Process	GO:0048812	neuron projection morphogenesis	1.484e-08	5.114e-06
GO: Biological Process	GO:0048858	cell projection morphogenesis	1.573e-08	5.222e-06
GO: Biological Process	GO:0048667	cell morphogenesis involved in neuron differentiation	1.716e-08	5.492e-06
GO: Biological Process	GO:0051960	regulation of nervous system development	3.701e-08	1.143e-05
GO: Biological Process	GO:0030036	actin cytoskeleton organization	4.776e-08	1.427e-05
GO: Biological Process	GO:0007155	cell adhesion	5.454e-08	1.577e-05
GO: Biological Process	GO:0060322	head development	6.692e-08	1.874e-05
GO: Biological Process	GO:0061564	axon development	7.294e-08	1.89e-05
GO: Biological Process	GO:0051094	positive regulation of developmental process	7.36e-08	1.89e-05
GO: Biological Process	GO:0022610	biological adhesion	7.491e-08	1.89e-05
GO: Biological Process	GO:0007420	brain development	7.591e-08	1.89e-05
GO: Biological Process	GO:0050804	modulation of chemical synaptic transmission	1.386e-07	3.358e-05
GO: Biological Process	GO:0007423	sensory organ development	1.424e-07	3.358e-05
GO: Biological Process	GO:0099177	regulation of trans-synaptic signaling	1.499e-07	3.443e-05
GO: Biological Process	GO:0051962	positive regulation of nervous system development	1.734e-07	3.885e-05
GO: Biological Process	GO:0030522	intracellular receptor signaling pathway	3.567e-07	7.795e-05
GO: Biological Process	GO:0044087	regulation of cellular component biogenesis	4.431e-07	9.454e-05
GO: Biological Process	GO:0098883	synapse pruning	5.782e-07	0.0001205
GO: Biological Process	GO:0034762	regulation of transmembrane transport	7.345e-07	0.0001496
GO: Biological Process	GO:0071407	cellular response to organic cyclic compound	8.339e-07	0.0001661
GO: Biological Process	GO:0007409	axonogenesis	8.528e-07	0.0001661
GO: Biological Process	GO:0007010	cytoskeleton organization	9.325e-07	0.0001747
GO: Biological Process	GO:0003012	muscle system process	9.356e-07	0.0001747
GO: Biological Process	GO:0034765	regulation of ion transmembrane transport	1.062e-06	0.000193
GO: Biological Process	GO:0060284	regulation of cell development	1.077e-06	0.000193
GO: Biological Process	GO:0006812	cation transport	1.155e-06	0.0002029
GO: Biological Process	GO:0022604	regulation of cell morphogenesis	1.857e-06	0.00032
GO: Biological Process	GO:0007015	actin filament organization	2.044e-06	0.0003457
GO: Biological Process	GO:0007411	axon guidance	2.116e-06	0.0003512
GO: Biological Process	GO:0051240	positive regulation of multicellular organismal process	2.234e-06	0.000364
GO: Biological Process	GO:0007610	behavior	2.302e-06	0.0003651
GO: Biological Process	GO:0097485	neuron projection guidance	2.323e-06	0.0003651
GO: Biological Process	GO:0043583	ear development	2.48e-06	0.0003832
GO: Biological Process	GO:0006836	neurotransmitter transport	2.708e-06	0.0004113
GO: Biological Process	GO:0050767	regulation of neurogenesis	2.971e-06	0.0004438
GO: Biological Process	GO:2001257	regulation of cation channel activity	3.188e-06	0.0004684
GO: Biological Process	GO:0034220	ion transmembrane transport	3.338e-06	0.0004825
GO: Biological Process	GO:0014070	response to organic cyclic compound	3.994e-06	0.0005681
GO: Biological Process	GO:0150146	cell junction disassembly	4.258e-06	0.0005963
GO: Biological Process	GO:1904062	regulation of cation transmembrane transport	4.848e-06	0.0006603
GO: Biological Process	GO:1903305	regulation of regulated secretory pathway	4.863e-06	0.0006603
GO: Biological Process	GO:1903530	regulation of secretion by cell	5.983e-06	0.0008002
GO: Biological Process	GO:0010557	positive regulation of macromolecule biosynthetic process	6.547e-06	0.0008627
GO: Biological Process	GO:0048880	sensory system development	6.677e-06	0.0008671
GO: Biological Process	GO:0150063	visual system development	8.538e-06	0.001093
GO: Biological Process	GO:0045892	negative regulation of transcription, DNA-templated	9.07e-06	0.001129
GO: Biological Process	GO:2000026	regulation of multicellular organismal development	9.072e-06	0.001129
GO: Biological Process	GO:0034329	cell junction assembly	9.486e-06	0.001153
GO: Biological Process	GO:0046883	regulation of hormone secretion	9.537e-06	0.001153
GO: Biological Process	GO:0071396	cellular response to lipid	9.647e-06	0.001153
GO: Biological Process	GO:1903507	negative regulation of nucleic acid-templated transcription	1.018e-05	0.001191
GO: Biological Process	GO:0023061	signal release	1.023e-05	0.001191
GO: Biological Process	GO:0016477	cell migration	1.073e-05	0.001226
GO: Biological Process	GO:0000122	negative regulation of transcription by RNA polymerase II	1.081e-05	0.001226
GO: Biological Process	GO:1902679	negative regulation of RNA biosynthetic process	1.099e-05	0.001231
GO: Biological Process	GO:0050769	positive regulation of neurogenesis	1.123e-05	0.001242
GO: Biological Process	GO:0098655	cation transmembrane transport	1.227e-05	0.001332
GO: Biological Process	GO:0097435	supramolecular fiber organization	1.242e-05	0.001332
GO: Biological Process	GO:0051963	regulation of synapse assembly	1.248e-05	0.001332
GO: Biological Process	GO:0001738	morphogenesis of a polarized epithelium	1.364e-05	0.001438
GO: Biological Process	GO:0098609	cell-cell adhesion	1.466e-05	0.001528
GO: Biological Process	GO:0043010	camera-type eye development	1.505e-05	0.00155
GO: Biological Process	GO:0001505	regulation of neurotransmitter levels	1.592e-05	0.001621
GO: Biological Process	GO:0010817	regulation of hormone levels	1.711e-05	0.001722
GO: Biological Process	GO:0040012	regulation of locomotion	1.957e-05	0.001949
GO: Biological Process	GO:0050803	regulation of synapse structure or activity	2.063e-05	0.002032
GO: Biological Process	GO:0099003	vesicle-mediated transport in synapse	2.238e-05	0.002179
GO: Biological Process	GO:0032409	regulation of transporter activity	2.816e-05	0.002713
GO: Biological Process	GO:0044057	regulation of system process	2.855e-05	0.002722
GO: Biological Process	GO:0090278	negative regulation of peptide hormone secretion	2.928e-05	0.002762
GO: Biological Process	GO:1903508	positive regulation of nucleic acid-templated transcription	3.055e-05	0.002822
GO: Biological Process	GO:0045893	positive regulation of transcription, DNA-templated	3.055e-05	0.002822
GO: Biological Process	GO:1902680	positive regulation of RNA biosynthetic process	3.157e-05	0.002887
GO: Biological Process	GO:0010648	negative regulation of cell communication	3.291e-05	0.002936
GO: Biological Process	GO:0032970	regulation of actin filament-based process	3.293e-05	0.002936
GO: Biological Process	GO:2001171	positive regulation of ATP biosynthetic process	3.31e-05	0.002936
GO: Biological Process	GO:0022898	regulation of transmembrane transporter activity	3.397e-05	0.002984
GO: Biological Process	GO:0022603	regulation of anatomical structure morphogenesis	3.437e-05	0.00299
GO: Biological Process	GO:0023057	negative regulation of signaling	3.638e-05	0.003134
GO: Biological Process	GO:0051046	regulation of secretion	3.682e-05	0.003142
GO: Biological Process	GO:0045444	fat cell differentiation	3.785e-05	0.003199
GO: Biological Process	GO:0010647	positive regulation of cell communication	3.939e-05	0.00329
GO: Biological Process	GO:0009914	hormone transport	3.966e-05	0.00329
GO: Biological Process	GO:0061061	muscle structure development	4.018e-05	0.003303
GO: Biological Process	GO:0046879	hormone secretion	4.101e-05	0.003341
GO: Biological Process	GO:0042330	taxis	4.196e-05	0.003387
GO: Biological Process	GO:0045934	negative regulation of nucleobase-containing compound metabolic process	4.293e-05	0.003435
GO: Biological Process	GO:0150062	complement-mediated synapse pruning	4.346e-05	0.003446
GO: Biological Process	GO:0023056	positive regulation of signaling	4.451e-05	0.003499
GO: Biological Process	GO:0014031	mesenchymal cell development	4.706e-05	0.003667
GO: Biological Process	GO:0001654	eye development	4.884e-05	0.003773
GO: Biological Process	GO:0033555	multicellular organismal response to stress	5.069e-05	0.003882
GO: Biological Process	GO:0090276	regulation of peptide hormone secretion	5.349e-05	0.004021
GO: Biological Process	GO:0006936	muscle contraction	5.424e-05	0.004021
GO: Biological Process	GO:0010628	positive regulation of gene expression	5.474e-05	0.004021
GO: Biological Process	GO:0048864	stem cell development	5.506e-05	0.004021
GO: Biological Process	GO:0099643	signal release from synapse	5.519e-05	0.004021
GO: Biological Process	GO:0007269	neurotransmitter secretion	5.519e-05	0.004021
GO: Biological Process	GO:0048839	inner ear development	5.64e-05	0.004043
GO: Biological Process	GO:1901888	regulation of cell junction assembly	5.64e-05	0.004043
GO: Biological Process	GO:0051270	regulation of cellular component movement	6.094e-05	0.004318
GO: Biological Process	GO:0032412	regulation of ion transmembrane transporter activity	6.12e-05	0.004318
GO: Biological Process	GO:0050807	regulation of synapse organization	6.913e-05	0.00484
GO: Biological Process	GO:0044070	regulation of anion transport	7.541e-05	0.005238
GO: Biological Process	GO:2000145	regulation of cell motility	7.634e-05	0.005262
GO: Biological Process	GO:0046888	negative regulation of hormone secretion	8.121e-05	0.005555
GO: Biological Process	GO:0045664	regulation of neuron differentiation	8.208e-05	0.005571
GO: Biological Process	GO:0098660	inorganic ion transmembrane transport	8.269e-05	0.005571
GO: Biological Process	GO:0099504	synaptic vesicle cycle	8.962e-05	0.005959
GO: Biological Process	GO:0051130	positive regulation of cellular component organization	8.977e-05	0.005959
GO: Biological Process	GO:0006935	chemotaxis	9.053e-05	0.005965
GO: Biological Process	GO:0030334	regulation of cell migration	9.296e-05	0.006081
GO: Biological Process	GO:0050796	regulation of insulin secretion	9.524e-05	0.006185
GO: Biological Process	GO:0051048	negative regulation of secretion	9.66e-05	0.006186
GO: Biological Process	GO:0051493	regulation of cytoskeleton organization	9.665e-05	0.006186
GO: Biological Process	GO:0010720	positive regulation of cell development	9.793e-05	0.006224
GO: Biological Process	GO:0014033	neural crest cell differentiation	0.0001005	0.006344
GO: Biological Process	GO:0030900	forebrain development	0.0001023	0.006412
GO: Biological Process	GO:0008360	regulation of cell shape	0.0001036	0.006422
GO: Biological Process	GO:0055085	transmembrane transport	0.0001039	0.006422
GO: Biological Process	GO:1903531	negative regulation of secretion by cell	0.0001071	0.006576
GO: Biological Process	GO:0051253	negative regulation of RNA metabolic process	0.0001125	0.006836
GO: Biological Process	GO:0017156	calcium-ion regulated exocytosis	0.0001129	0.006836
GO: Biological Process	GO:0051254	positive regulation of RNA metabolic process	0.0001214	0.007303
GO: Biological Process	GO:0048167	regulation of synaptic plasticity	0.0001267	0.007571
GO: Biological Process	GO:0019220	regulation of phosphate metabolic process	0.0001288	0.007646
GO: Biological Process	GO:1903580	positive regulation of ATP metabolic process	0.0001302	0.007677
GO: Biological Process	GO:0051174	regulation of phosphorus metabolic process	0.0001327	0.007767
GO: Biological Process	GO:0009719	response to endogenous stimulus	0.0001335	0.007767
GO: Biological Process	GO:0021537	telencephalon development	0.0001495	0.008643
GO: Biological Process	GO:0030048	actin filament-based movement	0.0001581	0.009082
GO: Biological Process	GO:0048585	negative regulation of response to stimulus	0.0001668	0.009519
GO: Biological Process	GO:0051588	regulation of neurotransmitter transport	0.0001759	0.009978
GO: Biological Process	GO:0021756	striatum development	0.0001813	0.01022
GO: Biological Process	GO:0032956	regulation of actin cytoskeleton organization	0.0001939	0.01086
GO: Biological Process	GO:0046676	negative regulation of insulin secretion	0.0001981	0.01103
GO: Biological Process	GO:0031344	regulation of cell projection organization	0.0002	0.01106
GO: Biological Process	GO:0048729	tissue morphogenesis	0.0002016	0.01108
GO: Biological Process	GO:0009887	animal organ morphogenesis	0.0002105	0.01146
GO: Biological Process	GO:2001169	regulation of ATP biosynthetic process	0.0002122	0.01146
GO: Biological Process	GO:0021544	subpallium development	0.0002122	0.01146
GO: Biological Process	GO:0043500	muscle adaptation	0.000218	0.01164
GO: Biological Process	GO:2001259	positive regulation of cation channel activity	0.0002196	0.01164
GO: Biological Process	GO:0014032	neural crest cell development	0.0002196	0.01164
GO: Biological Process	GO:0030073	insulin secretion	0.0002251	0.01186
GO: Biological Process	GO:0098662	inorganic cation transmembrane transport	0.0002265	0.01187
GO: Biological Process	GO:0046660	female sex differentiation	0.0002294	0.01195
GO: Biological Process	GO:0060412	ventricular septum morphogenesis	0.0002308	0.01195
GO: Biological Process	GO:0071383	cellular response to steroid hormone stimulus	0.0002523	0.01299
GO: Biological Process	GO:0048265	response to pain	0.000261	0.01336
GO: Biological Process	GO:2000389	regulation of neutrophil extravasation	0.0002623	0.01336
GO: Biological Process	GO:0033993	response to lipid	0.0002669	0.0135
GO: Biological Process	GO:0090257	regulation of muscle system process	0.0002694	0.0135
GO: Biological Process	GO:0090066	regulation of anatomical structure size	0.0002705	0.0135
GO: Biological Process	GO:0042325	regulation of phosphorylation	0.0002711	0.0135
GO: Biological Process	GO:0009890	negative regulation of biosynthetic process	0.0002744	0.01358
GO: Biological Process	GO:0017157	regulation of exocytosis	0.0002852	0.01404
GO: Biological Process	GO:2000677	regulation of transcription regulatory region DNA binding	0.0002944	0.01435
GO: Biological Process	GO:0045944	positive regulation of transcription by RNA polymerase II	0.0002947	0.01435
GO: Biological Process	GO:0032940	secretion by cell	0.0003018	0.01462
GO: Biological Process	GO:0098742	cell-cell adhesion via plasma-membrane adhesion molecules	0.0003446	0.0166
GO: Biological Process	GO:0120035	regulation of plasma membrane bounded cell projection organization	0.0003567	0.01709
GO: Biological Process	GO:0060541	respiratory system development	0.0003776	0.018
GO: Biological Process	GO:0001945	lymph vessel development	0.0003803	0.01803
GO: Biological Process	GO:0050806	positive regulation of synaptic transmission	0.0003903	0.01832
GO: Biological Process	GO:0046928	regulation of neurotransmitter secretion	0.0003904	0.01832
GO: Biological Process	GO:0030155	regulation of cell adhesion	0.0003978	0.01853
GO: Biological Process	GO:0140352	export from cell	0.000399	0.01853
GO: Biological Process	GO:0030865	cortical cytoskeleton organization	0.0004122	0.01894
GO: Biological Process	GO:0014009	glial cell proliferation	0.0004122	0.01894
GO: Biological Process	GO:0098657	import into cell	0.0004375	0.02
GO: Biological Process	GO:0002792	negative regulation of peptide secretion	0.0004406	0.02004
GO: Biological Process	GO:0030324	lung development	0.0004467	0.02021
GO: Biological Process	GO:0050708	regulation of protein secretion	0.0004714	0.02123
GO: Biological Process	GO:0035914	skeletal muscle cell differentiation	0.0004818	0.02159
GO: Biological Process	GO:0051726	regulation of cell cycle	0.0004937	0.02193
GO: Biological Process	GO:0015812	gamma-aminobutyric acid transport	0.0004944	0.02193
GO: Biological Process	GO:0090087	regulation of peptide transport	0.0005062	0.02234
GO: Biological Process	GO:0061757	leukocyte adhesion to arterial endothelial cell	0.0005227	0.02296
GO: Biological Process	GO:1901615	organic hydroxy compound metabolic process	0.0005279	0.02307
GO: Biological Process	GO:0031327	negative regulation of cellular biosynthetic process	0.0005398	0.02338
GO: Biological Process	GO:0150064	vertebrate eye-specific patterning	0.0005479	0.02338
GO: Biological Process	GO:1990764	myofibroblast contraction	0.0005479	0.02338
GO: Biological Process	GO:0035544	negative regulation of SNARE complex assembly	0.0005479	0.02338
GO: Biological Process	GO:0030860	regulation of polarized epithelial cell differentiation	0.0005479	0.02338
GO: Biological Process	GO:0032880	regulation of protein localization	0.0005509	0.0234
GO: Biological Process	GO:0002791	regulation of peptide secretion	0.0005626	0.02368
GO: Biological Process	GO:1903792	negative regulation of anion transport	0.0005629	0.02368
GO: Biological Process	GO:0006939	smooth muscle contraction	0.0005684	0.02377
GO: Biological Process	GO:0070588	calcium ion transmembrane transport	0.0005703	0.02377
GO: Biological Process	GO:0030072	peptide hormone secretion	0.0005731	0.02377
GO: Biological Process	GO:1902533	positive regulation of intracellular signal transduction	0.0005835	0.02391
GO: Biological Process	GO:0048566	embryonic digestive tract development	0.0005844	0.02391
GO: Biological Process	GO:0007223	Wnt signaling pathway, calcium modulating pathway	0.0005844	0.02391
GO: Biological Process	GO:0003002	regionalization	0.0006005	0.02446
GO: Biological Process	GO:0030323	respiratory tube development	0.0006094	0.02471
GO: Biological Process	GO:1901655	cellular response to ketone	0.0006198	0.02502
GO: Biological Process	GO:0099560	synaptic membrane adhesion	0.0006449	0.02581
GO: Biological Process	GO:0060538	skeletal muscle organ development	0.0006451	0.02581
GO: Biological Process	GO:0045596	negative regulation of cell differentiation	0.0006653	0.02649
GO: Biological Process	GO:0007622	rhythmic behavior	0.0006736	0.02671
GO: Biological Process	GO:0046545	development of primary female sexual characteristics	0.0007035	0.02777
GO: Biological Process	GO:0060485	mesenchyme development	0.0007099	0.02779
GO: Biological Process	GO:0010558	negative regulation of macromolecule biosynthetic process	0.0007102	0.02779
GO: Biological Process	GO:0051223	regulation of protein transport	0.0007304	0.02846
GO: Biological Process	GO:0010975	regulation of neuron projection development	0.0007352	0.02852
GO: Biological Process	GO:0046903	secretion	0.0007468	0.02883
GO: Biological Process	GO:0001655	urogenital system development	0.0007562	0.02883
GO: Biological Process	GO:0110053	regulation of actin filament organization	0.0007599	0.02883
GO: Biological Process	GO:0030431	sleep	0.0007625	0.02883
GO: Biological Process	GO:0017158	regulation of calcium ion-dependent exocytosis	0.0007625	0.02883
GO: Biological Process	GO:0019228	neuronal action potential	0.0007625	0.02883
GO: Biological Process	GO:0007156	homophilic cell adhesion via plasma membrane adhesion molecules	0.0007841	0.02952
GO: Biological Process	GO:0006468	protein phosphorylation	0.0007889	0.02958
GO: Biological Process	GO:0031589	cell-substrate adhesion	0.0007992	0.02984
GO: Biological Process	GO:0009755	hormone-mediated signaling pathway	0.0008201	0.03024
GO: Biological Process	GO:0007219	Notch signaling pathway	0.0008201	0.03024
GO: Biological Process	GO:0050802	circadian sleep/wake cycle, sleep	0.0008249	0.03024
GO: Biological Process	GO:0042749	regulation of circadian sleep/wake cycle	0.0008249	0.03024
GO: Biological Process	GO:0045600	positive regulation of fat cell differentiation	0.0008267	0.03024
GO: Biological Process	GO:0051090	regulation of DNA-binding transcription factor activity	0.0008438	0.03054
GO: Biological Process	GO:0045598	regulation of fat cell differentiation	0.0008462	0.03054
GO: Biological Process	GO:0045981	positive regulation of nucleotide metabolic process	0.0008521	0.03054
GO: Biological Process	GO:0046717	acid secretion	0.0008521	0.03054
GO: Biological Process	GO:1900544	positive regulation of purine nucleotide metabolic process	0.0008521	0.03054
GO: Biological Process	GO:0042127	regulation of cell population proliferation	0.0008572	0.0306
GO: Biological Process	GO:2000113	negative regulation of cellular macromolecule biosynthetic process	0.0008698	0.03093
GO: Biological Process	GO:0007507	heart development	0.0008793	0.03114
GO: Biological Process	GO:0016358	dendrite development	0.0008836	0.03117
GO: Biological Process	GO:0042745	circadian sleep/wake cycle	0.0009057	0.03163
GO: Biological Process	GO:0048048	embryonic eye morphogenesis	0.0009057	0.03163
GO: Biological Process	GO:0071495	cellular response to endogenous stimulus	0.0009071	0.03163
GO: Biological Process	GO:0043502	regulation of muscle adaptation	0.0009198	0.03171
GO: Biological Process	GO:0006814	sodium ion transport	0.0009205	0.03171
GO: Biological Process	GO:0010562	positive regulation of phosphorus metabolic process	0.0009235	0.03171
GO: Biological Process	GO:0045937	positive regulation of phosphate metabolic process	0.0009235	0.03171
GO: Biological Process	GO:2000391	positive regulation of neutrophil extravasation	0.0009675	0.03309
GO: Biological Process	GO:0003188	heart valve formation	0.0009941	0.03387
GO: Biological Process	GO:0043401	steroid hormone mediated signaling pathway	0.001005	0.03413
GO: Biological Process	GO:0070201	regulation of establishment of protein localization	0.001019	0.03442
GO: Biological Process	GO:0071692	protein localization to extracellular region	0.001025	0.03442
GO: Biological Process	GO:0002009	morphogenesis of an epithelium	0.001026	0.03442
GO: Biological Process	GO:0009725	response to hormone	0.001033	0.03454
GO: Biological Process	GO:0043270	positive regulation of ion transport	0.001046	0.03483
GO: Biological Process	GO:0090596	sensory organ morphogenesis	0.001082	0.0359
GO: Biological Process	GO:1904064	positive regulation of cation transmembrane transport	0.001107	0.03659
GO: Biological Process	GO:0071526	semaphorin-plexin signaling pathway	0.001114	0.03669
GO: Biological Process	GO:0003013	circulatory system process	0.001123	0.03669
GO: Biological Process	GO:0009967	positive regulation of signal transduction	0.001128	0.03669
GO: Biological Process	GO:0030001	metal ion transport	0.001135	0.03669
GO: Biological Process	GO:0120040	regulation of macrophage proliferation	0.001143	0.03669
GO: Biological Process	GO:0045578	negative regulation of B cell differentiation	0.001143	0.03669
GO: Biological Process	GO:0009306	protein secretion	0.001145	0.03669
GO: Biological Process	GO:0048521	negative regulation of behavior	0.001146	0.03669
GO: Biological Process	GO:0007530	sex determination	0.001146	0.03669
GO: Biological Process	GO:0009223	pyrimidine deoxyribonucleotide catabolic process	0.001159	0.03686
GO: Biological Process	GO:0033043	regulation of organelle organization	0.001163	0.03686
GO: Biological Process	GO:0042752	regulation of circadian rhythm	0.001169	0.03686
GO: Biological Process	GO:0035637	multicellular organismal signaling	0.001171	0.03686
GO: Biological Process	GO:0001932	regulation of protein phosphorylation	0.001172	0.03686
GO: Biological Process	GO:0007517	muscle organ development	0.001179	0.03693
GO: Biological Process	GO:0031032	actomyosin structure organization	0.001205	0.0375
GO: Biological Process	GO:0035592	establishment of protein localization to extracellular region	0.001205	0.0375
GO: Biological Process	GO:0032922	circadian regulation of gene expression	0.001229	0.03811
GO: Biological Process	GO:0000165	MAPK cascade	0.001234	0.03812
GO: Biological Process	GO:0051965	positive regulation of synapse assembly	0.001253	0.03859
GO: Biological Process	GO:0051247	positive regulation of protein metabolic process	0.001285	0.03945
GO: Biological Process	GO:1900373	positive regulation of purine nucleotide biosynthetic process	0.001307	0.03984
GO: Biological Process	GO:0030810	positive regulation of nucleotide biosynthetic process	0.001307	0.03984
GO: Biological Process	GO:0043009	chordate embryonic development	0.001367	0.04153
GO: Biological Process	GO:0009968	negative regulation of signal transduction	0.001393	0.04218
GO: Biological Process	GO:0045187	regulation of circadian sleep/wake cycle, sleep	0.001474	0.04439
GO: Biological Process	GO:0010243	response to organonitrogen compound	0.001478	0.04439
GO: Biological Process	GO:0002521	leukocyte differentiation	0.001481	0.04439
GO: Biological Process	GO:0007264	small GTPase mediated signal transduction	0.001515	0.04506
GO: Biological Process	GO:0043547	positive regulation of GTPase activity	0.001519	0.04506
GO: Biological Process	GO:0048598	embryonic morphogenesis	0.001523	0.04506
GO: Biological Process	GO:0031399	regulation of protein modification process	0.001528	0.04506
GO: Biological Process	GO:0032414	positive regulation of ion transmembrane transporter activity	0.001529	0.04506
GO: Biological Process	GO:0061517	macrophage proliferation	0.00155	0.04547
GO: Biological Process	GO:2000678	negative regulation of transcription regulatory region DNA binding	0.001553	0.04547
GO: Biological Process	GO:0009790	embryo development	0.00156	0.04553
GO: Biological Process	GO:0035567	non-canonical Wnt signaling pathway	0.001581	0.04563
GO: Biological Process	GO:0045786	negative regulation of cell cycle	0.001582	0.04563
GO: Biological Process	GO:0048512	circadian behavior	0.001584	0.04563
GO: Biological Process	GO:0099172	presynapse organization	0.001584	0.04563
GO: Biological Process	GO:0099601	regulation of neurotransmitter receptor activity	0.001603	0.04605
GO: Biological Process	GO:0022410	circadian sleep/wake cycle process	0.001622	0.04643
GO: Biological Process	GO:0043085	positive regulation of catalytic activity	0.001646	0.04696
GO: Biological Process	GO:0032411	positive regulation of transporter activity	0.001712	0.04872
GO: Biological Process	GO:0043087	regulation of GTPase activity	0.001741	0.04876
GO: Biological Process	GO:0050795	regulation of behavior	0.001745	0.04876
GO: Biological Process	GO:0008589	regulation of smoothened signaling pathway	0.001745	0.04876
GO: Biological Process	GO:0042596	fear response	0.001746	0.04876
GO: Biological Process	GO:0099054	presynapse assembly	0.001746	0.04876
GO: Biological Process	GO:1903522	regulation of blood circulation	0.001747	0.04876
GO: Biological Process	GO:0003007	heart morphogenesis	0.001792	0.04986
GO: Biological Process	GO:0021953	central nervous system neuron differentiation	0.001799	0.0499
Disease	C0005586	Bipolar Disorder	9.984e-08	0.0008451
Disease	C0036341	Schizophrenia	1.441e-07	0.0008451
Disease	C0023893	Liver Cirrhosis, Experimental	2.161e-06	0.008449
Disease	C0020179	Huntington Disease	3.852e-06	0.0113
Disease	C4316903	Absence Seizures	6.297e-06	0.01422
Disease	C1269683	Major Depressive Disorder	7.276e-06	0.01422
Disease	C0030193	Pain	1.013e-05	0.01697
Disease	C1510586	Autism Spectrum Disorders	1.483e-05	0.02175
Disease	C0011570	Mental Depression	3.429e-05	0.04469
Pathway	M39597	MAPK Signaling Pathway	1.601e-05	0.02228
Pathway	M39795	PKC-gamma calcium signaling pathway in ataxia	4.399e-05	0.02228
Pathway	M39669	Wnt Signaling	4.679e-05	0.02228
Pathway	P00027	Heterotrimeric G-protein signaling pathway-Gq alpha and Go alpha mediated pathway	5.673e-05	0.02228
Pathway	PW:0000200	the planar cell polarity Wnt signaling	0.0001182	0.03713
Pathway	M10792	MAPK signaling pathway	0.0001782	0.04303
Pathway	P00034	Integrin signalling pathway	0.0001917	0.04303
Abbreviations: DFP, patients with drug-naive first-episode psychosis; FDR-BH, Benjamini and Hochberg false discovery rate; GO, gene ontology.
