# Supplementary material for: Resting-state brain functional alterations and their genetic mechanisms in drug-naive first-episode psychosis
Source: Schizophrenia (Heidelb). 2023 Feb 25;9(1):13. doi: 10.1038/s41537-023-00338-z (PMC9968350; doi:10.1038/s41537-023-00338-z)
Supplement: Supplementary file 5 — Supplementary file 4 [file 41537_2023_338_MOESM5_ESM.xls]

## Sheet: Tissues
Tissue specific expression for the genes associated with brain functional alterations in DFP
Tissues	pSI < 0.05	pSI < 0.01	pSI < 0.001	pSI < 0.0001
Adipose Tissue	0.022	0.919	1	1
Adrenal Gland	9.881×10-7	0.066	0.675	1
Blood	0.374	0.677	1	1
Blood Vessel	1.623×10-5	0.408	1	1
Brain	1.170×10-5	8.308×10-18	5.089×10-9	0.000667
Breast	0.541	1	1	1
Colon	0.408	1	1	1
Esophagus	1	1	1	1
Fallopian Tube	0.002	0.11	0.277	1
Heart	0.07	0.919	1	1
Kidney	1	1	1	1
Liver	0.833	1	1	1
Lung	0.005	1	1	1
Muscle	0.017	0.267	1	1
Nerve	0.105	0.321	1	1
Ovary	0.001	0.145	0.634	1
Pancreas	0.8	0.919	0.898	1
Pituitary	6.614×10-10	3.882×10-5	0.107	1
Prostate	0.016	0.321	0.851	1
Skin	0.577	1	1	1
Stomach	1	1	1	1
Testis	1	1	1	1
Thyroid	0.016	0.267	0.634	1
Uterus	1.998×10-6	0.002	1	1
Vagina	0.95	1	1	1
The values in the tables are the Fisher's exact p values corrected by the FDR-BH. Abbreviation: DFP, patients with drug-naive first-episode psychosis; pSI, specificity index probability.

## Sheet: Cell types
Cell type specific expression for the genes associated with brain functional alterations in DFP
Cell types	pSI < 0.05	pSI < 0.01	pSI < 0.001	pSI < 0.0001
Oligodendrocyte progenitor cells	0.874	0.971	1	1
Immune cells	0.005	0.061	0.504	0.696
Pnoc+ neurons	0.005	0.223	0.504	0.751
Ntsr+ neurons	8.796×10-4	0.513	1	1
Glt25d2 neurons	3.832×10-6	0.226	1	1
Astrocytes	0.623	0.484	1	1
Cort+ neurons	0.002	0.007	0.866	1
Myelinating oligodendrocytes	0.607	0.971	1	1
The values in the tables are the Fisher's exact p values corrected by the FDR-BH. Abbreviation: DFP, patients with drug-naive first-episode psychosis; pSI, specificity index probability.

## Sheet: Developmental stages
Temporal specific expression for the genes associated with brain functional alterations in DFP
Developmental stages	pSI < 0.05	pSI < 0.01	pSI < 0.001	pSI < 0.0001
Cortex.Early.Fetal	1	1	1	1
Cortex.Early.Mid.Fetal	0.011	0.021	1	1
Cortex.Late.Mid.Fetal	0.002	0.155	1	1
Cortex.Late.Fetal	0.007	0.189	1	1
Cortex.Neonatal.Early.Infancy	1.078×10-7	0.236	1	1
Cortex.Late.Infancy	0.47	0.015	1	1
Cortex.Early.Childhood	1.085×10-4	0.216	1	1
Cortex.Middle.Late.Childhood	1.328×10-8	0.1	1	1
Cortex.Adolescence	4.899×10-22	8.999×10-5	1	1
Cortex.Young.Adulthood	2.879×10-23	2.704×10-7	0.042	0.889
The values in the tables are the Fisher's exact p values corrected by the FDR-BH. Abbreviation: DFP, patients with drug-naive first-episode psychosis; pSI, specificity index probability.
