# Supplementary material for: Resting-state brain functional alterations and their genetic mechanisms in drug-naive first-episode psychosis
Source: Schizophrenia (Heidelb). 2023 Feb 25;9(1):13. doi: 10.1038/s41537-023-00338-z (PMC9968350; doi:10.1038/s41537-023-00338-z)
Supplement: Supplementary file 6 — Supplementary file 5 [file 41537_2023_338_MOESM6_ESM.xls]

## Sheet: Sheet1
Hub genes
Gene symbol	Degree value
GNG2	52
GNG12	51
GNG13	49
MAPK1	43
C3	37
BDKRB2	30
NMU	30
POLR2G	29
VAMP8	26
HIST1H2BK	25
NFKB1	25
RAC2	25
RHOC	25
TUBB4B	25
ASB13	22
ASB2	22
FBXL12	22
FBXO15	22
FBXO2	22
FBXO32	22
KLHL13	22
KLHL20	22
KLHL21	22
KLHL25	22
ZBTB16	22
RAP1B	21
COPS4	20
HERC6	20
NPY	20
PLCB1	20
PLCB2	20
TUBB	20
CCL27	19
CCR1	19
CHRM1	19
CX3CR1	19
DRD2	19
DVL2	19
FZD4	19
GPER1	19
GTF2F2	19
HTR1A	19
HTR1F	19
HTR5A	19
ITGAM	19
MIB2	19
OPRK1	19
P2RY12	19
P2RY13	19
PRKCD	19
PTGER3	19
RAB37	19
RBBP7	19
RHOBTB1	19
RHOBTB2	19
RNF138	19
RNF220	19
SH3RF1	19
TRIM32	19
TRIM36	19
TRIM9	19
ZNRF1	19
SSTR1	19
CETN2	18
ITGB2	18
KAT2A	18
SYK	18
PPARGC1A	17
KALRN	17
