# Supplementary material for: Resting-state brain functional alterations and their genetic mechanisms in drug-naive first-episode psychosis
Source: Schizophrenia (Heidelb). 2023 Feb 25;9(1):13. doi: 10.1038/s41537-023-00338-z (PMC9968350; doi:10.1038/s41537-023-00338-z)
Supplement: Supplementary file 7 — Supplementary file 6 [file 41537_2023_338_MOESM7_ESM.xls]

## Sheet: Sheet1
The |r|mean of behavioral terms
Terms	|r|mean
visual	0.26799
lingual	0.2254
attention	0.224309
emotion	0.209089
perceptual	0.204445
motion	0.203632
fear	0.202132
stress	0.18116
anxiety	0.178683
rotation	0.16811
multisensory	0.161594
imagery	0.154763
execution	0.148902
aversive	0.145596
gaze	0.143058
pain	0.138684
reward	0.136646
planning	0.132137
selective attention	0.128183
discrimination	0.127235
categorization	0.125893
incentive	0.124725
action	0.121484
tracking	0.120145
association	0.119781
memories	0.119446
impulsivity	0.11787
imitation	0.117749
compulsive	0.11733
abuse	0.116884
hyperactivity	0.116573
moral	0.115275
punishment	0.113939
knowledge	0.113932
detection	0.113649
empathy	0.109489
addiction	0.109071
impulsive	0.108951
aphasia	0.108895
disgust	0.106334
manipulation	0.106269
conceptual	0.105534
extinction	0.105011
taste	0.105003
shifting	0.104741
calculation	0.10415
navigation	0.102264
eating	0.10163
sleep	0.101114
education	0.100163
coordination	0.0990029
consolidation	0.0959103
mental imagery	0.0942176
naming	0.0940885
adaptation	0.0878622
memory retrieval	0.0868553
object recognition	0.085785
rehearsal	0.0854048
distraction	0.0835722
reading	0.0830858
interference	0.0826046
cognitive control	0.0825376
effort	0.0821759
episodic memory	0.0819192
monitoring	0.0787502
recall	0.0786566
maintenance	0.07457
working memory	0.074315
recognition	0.0729222
focus	0.0728126
memory	0.0723944
concept	0.0706862
context	0.0701205
rule	0.0701172
thought	0.0695477
rhythm	0.0691844
social cognition	0.0684868
consciousness	0.0678897
reasoning	0.0666574
competition	0.0663081
response selection	0.0656321
anticipation	0.0643404
encoding	0.0634926
uncertainty	0.062331
inhibition	0.0622604
retrieval	0.0620816
expertise	0.0618764
communication	0.0612041
language comprehension	0.0599372
dyslexia	0.0592828
goal	0.0587002
belief	0.056932
judgment	0.0559544
priming	0.0559458
integration	0.0539789
language	0.0535728
efficiency	0.0532868
familiarity	0.0513575
listening	0.0475525
decision	0.0450003
intention	0.0427265
induction	0.0406295
verbal fluency	0.0394301
strategy	0.0359601
learning	0.0359532
retention	0.033306
inference	0.0331993
balance	0.0321407
intelligence	0.0318572
expectancy	0.0287148
